# Supplementary material for: The Mini-SIPS: development of a brief clinical structured interview guide to diagnosing DSM-5 Attenuated Psychosis Syndrome and training outcomes
Source: BMC Psychiatry. 2022 Dec 13;22:784. doi: 10.1186/s12888-022-04406-z (PMC9746189; doi:10.1186/s12888-022-04406-z)
Supplement: Supplementary file 1 — Additional file 1: Supplementary Materials 1. Mini-SIPS Training Program data _April 27 2021. [file 12888_2022_4406_MOESM1_ESM.xlsx]

## Sheet: Sheet0
Supplementary Materials 1: Mini-SIPS Training Program data _April 27 2021
StartDate	EndDate	Progress	Duration (in seconds)	Finished	RecordedDate	DistributionChannel	UserLanguage	ConQ	Use	Setting	Profession	Degree	SCID	SIPS	mini-SIPS	Age_4	Gender	Race	Ethnicity	S20	Q1	Q2	Q3	Q4	Q5	Q6	Q7	Q8	Q9	Q10	Q11	Q12	Q13	Q14	C1	SC0	scoreR	scoreZ
Start Date	End Date	Progress	Duration (in seconds)	Finished	Recorded Date	Distribution Channel	User Language	Please select an option below:	What is your intended use of the Mini-SIPS?	Which of the following best describes the setting in which you plan to use the Mini-SIPS?	What is your current profession?	What is your highest educational degree?	Have you ever received training in structured interviewing for psychiatric diagnoses (e.g., SCID, SADS, Kiddie-SADS)?	Have you ever received training in structured interviewing for clinical high risk for psychosis syndromes (e.g., SIPS, CAARMS)?	Have you previously taken this on-line Mini-SIPS training course?	What is your current age? (Drag circle to your year of age on the horizontal bar) - Age in Years	What is your gender?	What is your race?	What is your ethnicity?	You have completed the instructional component of the Mini-SIPS training. Do you want to proceed to the quiz?	An APS diagnosis can be given for a patient currently showing attenuated psychosis symptoms who has previously met criteria for schizophrenia.	B. reports feeling that something odd and weird is going on around him. He also reports that occasionally time seems to move in slow motion and that he has vivid déjà vu that confuses him. He said he doesn’t remember exactly when all this began, but it got worse about six months ago, happens about once a week, is distressing to him and makes him withdraw from others. Please indicate which option …	S. reported that about once a month she hears noise in her head that sounds like voices. They are vague and she cannot distinguish what they are saying, if anything. This usually happens when she is very stressed or tired, but she states she is not particularly bothered by these experiences and can get her mind to move on to other thoughts when the noises occur. Please indicate which option below…	X. reported that several times a week he hears a voice telling him to do things, like walk down the center of the highway in bare feet during periods of high traffic. He always complies with what the voice commands because he believes bad things will happen if he doesn’t. Please indicate which option below best describes the severity of SYMPTOMS presented by this individual.	N. reports he hears his name being called on a daily basis and this began about 8 months ago. Around the same time, he started hearing whispers and murmuring noises that seem to make his head pound. These experiences make him worry that he is going crazy and also make him withdraw from others. Please indicate which option below best describes the severity of SYMPTOMS presented by this individual.	When D. was asked why she does not answer her door when the doorbell rings, she stated, "They go by one half of the clock - 1, 2, 3, - and we go by the other half of the clock 7, 8, 9." When asked again why she doesn't answer her door when the doorbell rings, she stated, "Jesus makes the shotgun sound, and it's the eagle." Please indicate which option below best describes the severity of SYMPTOMS…	When asked "Do you ever think you can read other people’s minds?", M. replied, "Yes," but did not elaborate. In this circumstance, it would be good practice for the interviewer to say:	R. described an experience in which he was watching a show on television and believed that the characters on the show were somehow in the room and interacting with him. This has happened almost every day for the past month or longer and lasts for the full hour of the show each time. He couldn't explain how it happened, but stated that it could not have been his imagination. He has stopped meeting…	S. stated that he has certain superstitious routines that he must follow before every basketball gam	During the interview, when asked about his physical health history, L. responded by talking about a time he broke his arm playing baseball. He then relayed a reminiscence about a friend who had played baseball with him in high school but went to a different college, and then a reminiscence of his college roommate who he characterized "probably gay." When the interviewer prompted him to return to …	V. has a history of Major Depressive Disorder. She reported two occasions in which she was extremely sad, pessimistic, and worthless for most of the day, everyday for at least 4 weeks consecutively. The first occasion occurred two years ago and the second one six months ago. She reported that in between these occasions, she began having an experience in which she felt that she was not real and th…	F. presented for interview with complaints of losing his train of thought. He said this has been happening for at least 7 months. He doesn't believe it has gotten worse over that time, but it happens often enough (maybe once a week) that he is worried that something might be wrong with him. When asked what happens next after he has one of these experiences, he stated that his original train of th…	On interview, Z's disorganized communication symptoms were judged to be in the normal range. His hallucinations were judged to be in the fully psychotic range, based on their severity and dangerousness. His delusions were judged to be in the attenuated psychosis range. What is his overall Mini-SIPS diagnosis?	Q reports that she hears noises in her house in the evening that sound like creaking and banging. These experiences began when she moved into the house three months ago and occur several times a week. When asked how she accounts for these experiences, she reported that the noises are made by the spirits of dead people. She reported that her family explained that their house is built on a former c…	You have now completed the training course and quiz. Your score on the quiz was [SC_e9jI5aNB1PWo0DP-Score] out of 14, or [Field-scoreZ]%. Do you want to be sent a record of completion of this training course?	Score	scoreR	scoreZ
2020-05-13 10:05:46	2020-05-13 13:20:33	100	11687	True	2020-05-13 13:20:34	anonymous	EN	I consent to participate in this training program	Both clinical practice and research	Academic setting (e.g., university, college, teaching hospital)	Psychiatrist	MD	Yes	Yes	Yes	67	Male	White	Not Hispanic or Latino	Yes	False	Attenuated psychosis range	Normal range	Fully psychotic range	Attenuated psychosis range	Fully psychotic range	"Could you give me an example?"	Fully psychotic range	Normal range	Attenuated psychosis range	Comorbid APS and Major Depression	Normal range	Frankly psychotic disorder	Normal range	Yes	14	14	100
2020-05-20 09:40:15	2020-05-20 09:55:32	100	916	True	2020-05-20 09:55:33	anonymous	EN	I consent to participate in this training program	Both clinical practice and research	Academic setting (e.g., university, college, teaching hospital)	Researcher	PhD	Yes	Yes	No	66	Female	White	Not Hispanic or Latino	Yes	False	Attenuated psychosis range	Normal range	Fully psychotic range	Attenuated psychosis range	Fully psychotic range	"Could you give me an example?"	Fully psychotic range	Attenuated psychosis range	Attenuated psychosis range	Comorbid APS and Major Depression	Normal range	Frankly psychotic disorder	Normal range	No	13	13	92.9
2020-05-28 08:30:15	2020-05-28 08:44:28	100	853	True	2020-05-28 08:44:29	anonymous	EN	I consent to participate in this training program	Research	Academic setting (e.g., university, college, teaching hospital)	Psychologist	PhD	Yes	Yes	Yes	57	Male	White	Not Hispanic or Latino	Yes	False	Attenuated psychosis range	Normal range	Fully psychotic range	Attenuated psychosis range	Fully psychotic range	"Could you give me an example?"	Fully psychotic range	Normal range	Attenuated psychosis range	Comorbid APS and Major Depression	Normal range	Frankly psychotic disorder	Normal range	Yes	14	14	100
2020-05-28 11:12:47	2020-05-28 11:36:56	100	1449	True	2020-05-28 11:36:57	anonymous	EN	I consent to participate in this training program	Both clinical practice and research	Academic setting (e.g., university, college, teaching hospital)	Researcher	MD	Yes	Yes	No	37	Female	White	Not Hispanic or Latino	Yes	False	Attenuated psychosis range	Normal range	Fully psychotic range	Attenuated psychosis range	Fully psychotic range	"Could you give me an example?"	Fully psychotic range	Fully psychotic range	Attenuated psychosis range	Comorbid APS and Major Depression	Normal range	Frankly psychotic disorder	Normal range	Yes	13	13	92.9
2020-05-28 11:52:34	2020-05-28 12:21:24	100	1730	True	2020-05-28 12:21:25	anonymous	EN	I consent to participate in this training program	Clinical practice	Community-based setting (e.g., community mental health center)	Social Worker	MSW	No	Yes	No	53	Male	White	Not Hispanic or Latino	Yes	False	Attenuated psychosis range	Normal range	Fully psychotic range	Fully psychotic range	Fully psychotic range	"Could you give me an example?"	Fully psychotic range	Normal range	Normal range	APS symptoms Better Accounted for by Major Depression Diagnosis	Normal range	Frankly psychotic disorder	Normal range	Yes	11	11	78.6
2020-05-28 17:47:02	2020-05-28 18:11:33	100	1470	True	2020-05-28 18:11:34	anonymous	EN	I consent to participate in this training program	Clinical practice	Community-based setting (e.g., community mental health center)	Social Worker	MSW	Yes	Yes	No	44	Female	White	Not Hispanic or Latino	Yes	False	Attenuated psychosis range	Normal range	Fully psychotic range	Attenuated psychosis range	Fully psychotic range	"Could you give me an example?"	Fully psychotic range	Normal range	Attenuated psychosis range	Comorbid APS and Major Depression	Normal range	Frankly psychotic disorder	Normal range	Yes	14	14	100
2020-05-28 21:32:08	2020-05-28 22:08:51	100	2203	True	2020-05-28 22:08:51	anonymous	EN	I consent to participate in this training program	Clinical practice	Community-based setting (e.g., community mental health center)	Other Mental Health Professional	Other masters degree	Yes	Yes	No	32	Female	White	Not Hispanic or Latino	Yes	False	Attenuated psychosis range	Normal range	Fully psychotic range	Attenuated psychosis range	Fully psychotic range	"Could you give me an example?"	Fully psychotic range	Normal range	Attenuated psychosis range	Comorbid APS and Major Depression	Normal range	Frankly psychotic disorder	Normal range	Yes	14	14	100
2020-05-29 10:42:55	2020-05-29 11:01:24	100	1108	True	2020-05-29 11:01:25	anonymous	EN	I consent to participate in this training program	Both clinical practice and research	Academic setting (e.g., university, college, teaching hospital)	Psychologist	PhD	Yes	Yes	No	31	Female	White	Not Hispanic or Latino	Yes	False	Attenuated psychosis range	Normal range	Fully psychotic range	Attenuated psychosis range	Fully psychotic range	"Could you give me an example?"	Fully psychotic range	Attenuated psychosis range	Attenuated psychosis range	Comorbid APS and Major Depression	Normal range	Frankly psychotic disorder	Normal range	Yes	13	13	92.9
2020-05-29 12:48:21	2020-05-29 13:21:26	100	1984	True	2020-05-29 13:21:27	anonymous	EN	I consent to participate in this training program	Clinical practice	Community-based setting (e.g., community mental health center)	Other Mental Health Professional	MA	Yes	No	No	34	Female	White	Not Hispanic or Latino	Yes	False	Attenuated psychosis range	Normal range	Fully psychotic range	Attenuated psychosis range	Fully psychotic range	"Could you give me an example?"	Attenuated psychosis range	Fully psychotic range	Attenuated psychosis range	Comorbid APS and Major Depression	Attenuated psychosis range	Frankly psychotic disorder	Normal range	Yes	11	11	78.6
2020-05-29 13:16:24	2020-05-29 15:51:56	100	9331	True	2020-05-29 15:51:56	anonymous	EN	I consent to participate in this training program	Both clinical practice and research	Community-based setting (e.g., community mental health center)	Social Worker	MSW	No	Yes	No	47	Female	Black or African American	Not Hispanic or Latino	Yes	True	Attenuated psychosis range	Normal range	Fully psychotic range	Attenuated psychosis range	Fully psychotic range	"Could you give me an example?"	Fully psychotic range	Normal range	Normal range	APS symptoms Better Accounted for by Major Depression Diagnosis	Normal range	Frankly psychotic disorder	Normal range	Yes	11	11	78.6
2020-05-29 15:35:26	2020-05-29 15:57:19	100	1313	True	2020-05-29 15:57:19	anonymous	EN	I consent to participate in this training program	Clinical practice	Community-based setting (e.g., community mental health center)	Social Worker	MSW	Yes	Yes	No	39	Male	White	Not Hispanic or Latino	Yes	False	Attenuated psychosis range	Normal range	Fully psychotic range	Attenuated psychosis range	Fully psychotic range	"Could you give me an example?"	Fully psychotic range	Normal range	Attenuated psychosis range	Comorbid APS and Major Depression	Normal range	Frankly psychotic disorder	Normal range	Yes	14	14	100
2020-05-29 15:54:26	2020-05-29 16:46:55	100	3148	True	2020-05-29 16:46:56	anonymous	EN	I consent to participate in this training program	Both clinical practice and research	Academic setting (e.g., university, college, teaching hospital)	Psychologist	PhD	Yes	Yes	No	31	Female	White	Hispanic or Latino	Yes	False	Attenuated psychosis range	Normal range	Fully psychotic range	Attenuated psychosis range	Fully psychotic range	"Could you give me an example?"	Fully psychotic range	Attenuated psychosis range	Attenuated psychosis range	Comorbid APS and Major Depression	Normal range	Frankly psychotic disorder	Normal range	Yes	13	13	92.9
2020-05-29 17:11:42	2020-05-29 17:47:10	100	2128	True	2020-05-29 17:47:11	anonymous	EN	I consent to participate in this training program	Research	Academic setting (e.g., university, college, teaching hospital)	Researcher	BA or BS	Yes	Yes	No	25	Female	White	Not Hispanic or Latino	Yes	False	Attenuated psychosis range	Normal range	Fully psychotic range	Attenuated psychosis range	Fully psychotic range	"Could you give me an example?"	Fully psychotic range	Attenuated psychosis range	Attenuated psychosis range	Comorbid APS and Major Depression	Normal range	Frankly psychotic disorder	Normal range	Yes	13	13	92.9
2020-05-29 17:13:35	2020-05-29 18:32:33	100	4737	True	2020-05-29 18:32:33	anonymous	EN	I consent to participate in this training program	Clinical practice	Community-based setting (e.g., community mental health center)	Psychologist	PhD	Yes	Yes	No	39	Female	Asian or Asian American	Not Hispanic or Latino	Yes	False	Attenuated psychosis range	Normal range	Fully psychotic range	Attenuated psychosis range	Fully psychotic range	"Could you give me an example?"	Fully psychotic range	Attenuated psychosis range	Attenuated psychosis range	Comorbid APS and Major Depression	Normal range	Frankly psychotic disorder	Normal range	Yes	13	13	92.9
2020-05-29 18:48:14	2020-05-29 19:07:49	100	1174	True	2020-05-29 19:07:50	anonymous	EN	I consent to participate in this training program	Both clinical practice and research	Community-based setting (e.g., community mental health center)	Psychologist	PhD	Yes	Yes	No	37	Female	White	Not Hispanic or Latino	Yes	False	Attenuated psychosis range	Normal range	Fully psychotic range	Attenuated psychosis range	Fully psychotic range	"Could you give me an example?"	Fully psychotic range	Attenuated psychosis range	Attenuated psychosis range	Comorbid APS and Major Depression	Normal range	Frankly psychotic disorder	Normal range	Yes	13	13	92.9
2020-05-30 15:56:51	2020-05-30 18:14:34	100	8262	True	2020-05-30 18:14:35	anonymous	EN	I consent to participate in this training program	Both clinical practice and research	Academic setting (e.g., university, college, teaching hospital)	Other Mental Health Professional	PhD	Yes	Yes	No	45	Male	White	Not Hispanic or Latino	Yes	False	Attenuated psychosis range	Normal range	Fully psychotic range	Attenuated psychosis range	Fully psychotic range	"Could you give me an example?"	Attenuated psychosis range	Normal range	Attenuated psychosis range	Comorbid APS and Major Depression	Attenuated psychosis range	Frankly psychotic disorder	Normal range	Yes	12	12	85.7
2020-05-31 09:52:45	2020-05-31 17:59:53	100	29228	True	2020-05-31 17:59:54	anonymous	EN	I consent to participate in this training program	Both clinical practice and research	Academic setting (e.g., university, college, teaching hospital)	Psychologist	PhD	Yes	Yes	No	46	Male	White	Not Hispanic or Latino	Yes	False	Attenuated psychosis range	Normal range	Fully psychotic range	Attenuated psychosis range	Fully psychotic range	"Could you give me an example?"	Fully psychotic range	Attenuated psychosis range	Attenuated psychosis range	Comorbid APS and Major Depression	Normal range	Frankly psychotic disorder	Normal range	Yes	13	13	92.9
2020-05-29 12:48:51	2020-06-01 08:55:43	100	245212	True	2020-06-01 08:55:43	anonymous	EN	I consent to participate in this training program	Clinical practice	Community-based setting (e.g., community mental health center)	Social Worker	MSW	No	Yes	No	35	Female	White	Not Hispanic or Latino	Yes	False	Attenuated psychosis range	Normal range	Fully psychotic range	Attenuated psychosis range	Fully psychotic range	"Could you give me an example?"	Attenuated psychosis range	Attenuated psychosis range	Attenuated psychosis range	APS symptoms Better Accounted for by Major Depression Diagnosis	Normal range	Frankly psychotic disorder	Normal range	Yes	11	11	78.6
2020-06-01 14:08:35	2020-06-01 15:54:39	100	6363	True	2020-06-01 15:54:40	anonymous	EN	I consent to participate in this training program	Both clinical practice and research	Academic setting (e.g., university, college, teaching hospital)	Social Worker	MSW	Yes	Yes	No	30	Male	White	Hispanic or Latino	Yes	False	Attenuated psychosis range	Normal range	Fully psychotic range	Attenuated psychosis range	Fully psychotic range	"Could you give me an example?"	Fully psychotic range	Normal range	Attenuated psychosis range	Comorbid APS and Major Depression	Normal range	Frankly psychotic disorder	Normal range	Yes	14	14	100
2020-06-01 21:26:01	2020-06-01 21:52:12	100	1571	True	2020-06-01 21:52:13	anonymous	EN	I consent to participate in this training program	Both clinical practice and research	Academic setting (e.g., university, college, teaching hospital)	Researcher	MA	Yes	Yes	No	28	Male	White	Not Hispanic or Latino	Yes	False	Attenuated psychosis range	Normal range	Fully psychotic range	Attenuated psychosis range	Fully psychotic range	"Could you give me an example?"	Fully psychotic range	Attenuated psychosis range	Attenuated psychosis range	Comorbid APS and Major Depression	Normal range	Frankly psychotic disorder	Normal range	Yes	13	13	92.9
2020-06-02 08:52:20	2020-06-02 09:51:29	100	3548	True	2020-06-02 09:51:29	anonymous	EN	I consent to participate in this training program	Clinical practice	Community-based setting (e.g., community mental health center)	Other Mental Health Professional	MA	Yes	Yes	No	27	Female	White	Not Hispanic or Latino	Yes	False	Attenuated psychosis range	Normal range	Fully psychotic range	Attenuated psychosis range	Fully psychotic range	"Could you give me an example?"	Attenuated psychosis range	Attenuated psychosis range	Attenuated psychosis range	APS symptoms Better Accounted for by Major Depression Diagnosis	Attenuated psychosis range	Frankly psychotic disorder	Normal range	Yes	10	10	71.4
2020-06-02 11:23:43	2020-06-02 13:39:57	100	8174	True	2020-06-02 13:39:58	anonymous	EN	I consent to participate in this training program	Clinical practice	Community-based setting (e.g., community mental health center)	Social Worker	MSW	No	Yes	No	51	Female	White	Not Hispanic or Latino	Yes	False	Attenuated psychosis range	Normal range	Fully psychotic range	Attenuated psychosis range	Fully psychotic range	"Could you give me an example?"	Fully psychotic range	Normal range	Attenuated psychosis range	Comorbid APS and Major Depression	Normal range	Frankly psychotic disorder	Normal range	Yes	14	14	100
2020-06-02 14:48:47	2020-06-02 15:25:44	100	2216	True	2020-06-02 15:25:45	anonymous	EN	I consent to participate in this training program	Clinical practice	Community-based setting (e.g., community mental health center)	Other Mental Health Professional	Other masters degree	Yes	Yes	No	54	Female	White	Not Hispanic or Latino	Yes	False	Attenuated psychosis range	Normal range	Fully psychotic range	Attenuated psychosis range	Fully psychotic range	"Could you give me an example?"	Fully psychotic range	Normal range	Attenuated psychosis range	APS symptoms Better Accounted for by Major Depression Diagnosis	Normal range	Frankly psychotic disorder	Normal range	Yes	13	13	92.9
2020-06-02 12:43:43	2020-06-02 17:12:04	100	16100	True	2020-06-02 17:12:04	anonymous	EN	I consent to participate in this training program	Both clinical practice and research	Community-based setting (e.g., community mental health center)	Psychiatrist	MD	No	Yes	No	53	Female	White	Not Hispanic or Latino	Yes	False	Attenuated psychosis range	Normal range	Fully psychotic range	Attenuated psychosis range	Fully psychotic range	"Could you give me an example?"	Fully psychotic range	Fully psychotic range	Attenuated psychosis range	Comorbid APS and Major Depression	Normal range	Frankly psychotic disorder	Normal range	Yes	13	13	92.9
2020-06-02 17:36:08	2020-06-02 17:57:12	100	1264	True	2020-06-02 17:57:13	anonymous	EN	I consent to participate in this training program	Research	Academic setting (e.g., university, college, teaching hospital)	Researcher	BA or BS	Yes	Yes	No	25	Female	White	Not Hispanic or Latino	No																0
2020-06-04 00:15:34	2020-06-04 00:25:41	100	606	True	2020-06-04 00:25:41	anonymous	EN	I consent to participate in this training program	Research	Academic setting (e.g., university, college, teaching hospital)	Psychiatrist	MD	Yes	Yes	Yes	30	Female	Asian or Asian American	Not Hispanic or Latino	Yes	False	Attenuated psychosis range	Attenuated psychosis range	Fully psychotic range	Attenuated psychosis range	Fully psychotic range	"Could you give me an example?"	Fully psychotic range	Fully psychotic range	Attenuated psychosis range	APS symptoms Better Accounted for by Major Depression Diagnosis	Normal range	Frankly psychotic disorder	Fully psychotic range	Yes	10	10	71.4
2020-05-29 11:52:32	2020-06-04 16:12:58	100	534025	True	2020-06-04 16:12:58	anonymous	EN	I consent to participate in this training program	Clinical practice	Academic setting (e.g., university, college, teaching hospital)	Social Worker	MSW	No	Yes	No	29	Female	White	Not Hispanic or Latino	Yes	False	Attenuated psychosis range	Normal range	Fully psychotic range	Attenuated psychosis range	Fully psychotic range	"Could you give me an example?"	Fully psychotic range	Fully psychotic range	Attenuated psychosis range	Comorbid APS and Major Depression	Normal range	Frankly psychotic disorder	Normal range	Yes	13	13	92.9
2020-06-04 16:25:21	2020-06-04 17:18:14	100	3172	True	2020-06-04 17:18:15	anonymous	EN	I consent to participate in this training program	Clinical practice	Academic setting (e.g., university, college, teaching hospital)	Other Mental Health Professional	MA	No	No	No	35	Female	White	Hispanic or Latino	Yes	False	Attenuated psychosis range	Normal range	Fully psychotic range	Attenuated psychosis range	Fully psychotic range	"Could you give me an example?"	Fully psychotic range	Attenuated psychosis range	Attenuated psychosis range	Comorbid APS and Major Depression	Normal range	DSM-5 Attenuated Psychosis Syndrome	Normal range	Yes	12	12	85.7
2020-05-28 17:54:39	2020-05-28 17:56:55	23	135	False	2020-06-04 17:56:56	anonymous	EN	I consent to participate in this training program	Clinical practice	Community-based setting (e.g., community mental health center)	Other Mental Health Professional	MA	No	Yes	No	44	Female	White	Hispanic or Latino																	0
2020-05-29 00:47:03	2020-05-29 01:26:43	98	2380	False	2020-06-05 01:27:19	anonymous	EN	I consent to participate in this training program	Both clinical practice and research	Academic setting (e.g., university, college, teaching hospital)	Psychologist	PhD	Yes	Yes	No	42	Male	White	Not Hispanic or Latino	Yes	False	Attenuated psychosis range	Attenuated psychosis range	Fully psychotic range	Attenuated psychosis range	Fully psychotic range	"Could you give me an example?"	Fully psychotic range	Fully psychotic range	Attenuated psychosis range	Comorbid APS and Major Depression	Normal range	Frankly psychotic disorder	Normal range	Yes	12	12	85.7
2020-05-29 09:29:14	2020-05-29 09:32:03	14	168	False	2020-06-05 09:32:44	anonymous	EN	I consent to participate in this training program	Research	Academic setting (e.g., university, college, teaching hospital)	Researcher	PhD	Yes	No																						0
2020-06-05 13:37:59	2020-06-05 13:51:40	100	820	True	2020-06-05 13:51:40	anonymous	EN	I consent to participate in this training program	Clinical practice	Community-based setting (e.g., community mental health center)	Other Mental Health Professional	MA	No	Yes	No	35	Female	Black or African American	Not Hispanic or Latino	Yes	False	Attenuated psychosis range	Attenuated psychosis range	Fully psychotic range	Attenuated psychosis range	Fully psychotic range	"Could you give me an example?"	Attenuated psychosis range	Normal range	Normal range	APS symptoms Better Accounted for by Major Depression Diagnosis	Normal range	DSM-5 Attenuated Psychosis Syndrome	Attenuated psychosis range	No	8	8	57.1
2020-06-05 13:52:42	2020-06-05 14:01:10	100	508	True	2020-06-05 14:01:11	anonymous	EN	I consent to participate in this training program	Clinical practice	Community-based setting (e.g., community mental health center)	Other Mental Health Professional	MA	No	Yes	No	35	Female	Black or African American	Not Hispanic or Latino	Yes	False	Attenuated psychosis range	Attenuated psychosis range	Fully psychotic range	Attenuated psychosis range	Fully psychotic range	"Could you give me an example?"	Normal range	Normal range	Normal range	Comorbid APS and Major Depression	Normal range	Frankly psychotic disorder	Normal range	Yes	11	11	78.6
2020-05-29 14:33:48	2020-05-29 14:35:51	29	123	False	2020-06-05 14:36:05	anonymous	EN	I consent to participate in this training program	Clinical practice	Academic setting (e.g., university, college, teaching hospital)	Researcher	PhD	No	Yes	No	36	Female	White	Not Hispanic or Latino																	0
2020-06-05 11:18:34	2020-06-05 15:14:42	100	14167	True	2020-06-05 15:14:43	anonymous	EN	I consent to participate in this training program	Both clinical practice and research	Academic setting (e.g., university, college, teaching hospital)	Psychiatrist	MD and PhD	No	No	No	38	Male	White	Not Hispanic or Latino	No																0
2020-06-07 22:55:02	2020-06-07 23:07:07	100	724	True	2020-06-07 23:07:07	anonymous	EN	I consent to participate in this training program	Both clinical practice and research	Academic setting (e.g., university, college, teaching hospital)	Psychologist	PhD	Yes	Yes	No	49	Female	Asian or Asian American	Not Hispanic or Latino	Yes	False	Attenuated psychosis range	Normal range	Fully psychotic range	Attenuated psychosis range	Fully psychotic range	"Could you give me an example?"	Fully psychotic range	Normal range	Attenuated psychosis range	Comorbid APS and Major Depression	Normal range	Frankly psychotic disorder	Normal range	Yes	14	14	100
2020-06-01 10:19:20	2020-06-01 10:22:42	35	202	False	2020-06-08 10:22:53	anonymous	EN	I consent to participate in this training program	Both clinical practice and research	Academic setting (e.g., university, college, teaching hospital)	Psychologist	PhD	Yes	Yes	No	42	Male	White	Not Hispanic or Latino																	0
2020-06-08 11:03:02	2020-06-08 11:29:55	100	1612	True	2020-06-08 11:29:55	anonymous	EN	I consent to participate in this training program	Clinical practice	Community-based setting (e.g., community mental health center)	Other Mental Health Professional	Other masters degree	Yes	Yes	No	26	Male	White	Not Hispanic or Latino	Yes	False	Attenuated psychosis range	Normal range	Fully psychotic range	Attenuated psychosis range	Fully psychotic range	"Could you give me an example?"	Fully psychotic range	Attenuated psychosis range	Attenuated psychosis range	Comorbid APS and Major Depression	Normal range	Frankly psychotic disorder	Normal range	Yes	13	13	92.9
2020-06-08 12:37:37	2020-06-08 14:24:49	100	6432	True	2020-06-08 14:24:50	anonymous	EN	I consent to participate in this training program	Clinical practice	Community-based setting (e.g., community mental health center)	Other Mental Health Professional	MA	No	No	No	33	Female	White	Not Hispanic or Latino	Yes	False	Attenuated psychosis range	Normal range	Fully psychotic range	Attenuated psychosis range	Fully psychotic range	"Could you give me an example?"	Fully psychotic range	Fully psychotic range	Attenuated psychosis range	Comorbid APS and Major Depression	Normal range	Frankly psychotic disorder	Normal range	Yes	13	13	92.9
2020-06-08 17:56:33	2020-06-08 20:38:09	100	9696	True	2020-06-08 20:38:10	anonymous	EN	I consent to participate in this training program	Clinical practice	Community-based setting (e.g., community mental health center)	Other Mental Health Professional	MA	Yes	Yes	No	36	Female	White	Not Hispanic or Latino	Yes	False	Attenuated psychosis range	Normal range	Fully psychotic range	Attenuated psychosis range	Fully psychotic range	"Could you give me an example?"	Fully psychotic range	Normal range	Attenuated psychosis range	Comorbid APS and Major Depression	Normal range	Frankly psychotic disorder	Normal range	Yes	14	14	100
2020-06-08 21:05:00	2020-06-08 21:08:24	100	204	True	2020-06-08 21:08:25	anonymous	EN	I consent to participate in this training program	Clinical practice	Community-based setting (e.g., community mental health center)	Other Mental Health Professional	BA or BS	Yes	Yes	No	27	Female	White	Not Hispanic or Latino	No																0
2020-06-01 21:22:33	2020-06-01 21:25:22	9	169	False	2020-06-08 21:25:24	anonymous	EN	I consent to participate in this training program	Both clinical practice and research	Academic setting (e.g., university, college, teaching hospital)	Psychologist																									0
2020-06-09 08:21:51	2020-06-09 09:26:50	100	3898	True	2020-06-09 09:26:51	anonymous	EN	I consent to participate in this training program	Clinical practice	Community-based setting (e.g., community mental health center)	Other Mental Health Professional	MA	No	Yes	No	46	Female	White	Not Hispanic or Latino	Yes	False	Attenuated psychosis range	Normal range	Fully psychotic range	Attenuated psychosis range	Fully psychotic range	"Could you give me an example?"	Fully psychotic range	Fully psychotic range	Attenuated psychosis range	Comorbid APS and Major Depression	Normal range	Frankly psychotic disorder	Normal range	Yes	13	13	92.9
2020-06-09 14:40:31	2020-06-09 16:09:14	100	5323	True	2020-06-09 16:09:14	anonymous	EN	I consent to participate in this training program	Clinical practice	Community-based setting (e.g., community mental health center)	Other Mental Health Professional	MA	Yes	Yes	No	33	Male	White	Not Hispanic or Latino	Yes	False	Attenuated psychosis range	Attenuated psychosis range	Fully psychotic range	Attenuated psychosis range	Fully psychotic range	"Could you give me an example?"	Fully psychotic range	Fully psychotic range	Attenuated psychosis range	Comorbid APS and Major Depression	Normal range	Frankly psychotic disorder	Normal range	Yes	12	12	85.7
2020-06-09 11:36:27	2020-06-09 17:34:05	100	21458	True	2020-06-09 17:34:06	anonymous	EN	I consent to participate in this training program	Clinical practice	Community-based setting (e.g., community mental health center)	Occupational Therapist	Other doctoral degree	No	No	No	32	Female	Asian or Asian American	Not Hispanic or Latino	Yes	False	Attenuated psychosis range	Normal range	Fully psychotic range	Fully psychotic range	Fully psychotic range	"Could you give me an example?"	Attenuated psychosis range	Normal range	Attenuated psychosis range	APS symptoms Better Accounted for by Major Depression Diagnosis	Normal range	Frankly psychotic disorder	Normal range	Yes	11	11	78.6
2020-06-09 17:26:56	2020-06-09 17:51:28	100	1472	True	2020-06-09 17:51:29	anonymous	EN	I consent to participate in this training program	Clinical practice	Community-based setting (e.g., community mental health center)	Social Worker	MSW	Yes	Yes	No	54	Female	White	Not Hispanic or Latino	Yes	False	Attenuated psychosis range	Normal range	Fully psychotic range	Attenuated psychosis range	Fully psychotic range	"Could you give me an example?"	Fully psychotic range	Normal range	Attenuated psychosis range	Comorbid APS and Major Depression	Normal range	Frankly psychotic disorder	Normal range	Yes	14	14	100
2020-06-10 10:38:19	2020-06-10 10:49:33	100	674	True	2020-06-10 10:49:33	anonymous	EN	I consent to participate in this training program	Both clinical practice and research	Academic setting (e.g., university, college, teaching hospital)	Other Mental Health Professional	Other masters degree	Yes	Yes	No	32	Female	White	Not Hispanic or Latino	Yes	False	Attenuated psychosis range	Normal range	Fully psychotic range	Attenuated psychosis range	Fully psychotic range	"Could you give me an example?"	Fully psychotic range	Attenuated psychosis range	Attenuated psychosis range	Comorbid APS and Major Depression	Attenuated psychosis range	Frankly psychotic disorder	Normal range	No	12	12	85.7
2020-06-09 17:16:18	2020-06-10 12:45:37	100	70159	True	2020-06-10 12:45:38	anonymous	EN	I consent to participate in this training program	Clinical practice	Community-based setting (e.g., community mental health center)	Other Mental Health Professional	Other masters degree	No	No	No	60	Non-binary	White	Not Hispanic or Latino	Yes	False	Attenuated psychosis range	Normal range	Fully psychotic range	Attenuated psychosis range	Fully psychotic range	"Could you give me an example?"	Attenuated psychosis range	Normal range	Attenuated psychosis range	Comorbid APS and Major Depression	Normal range	Frankly psychotic disorder	Normal range	Yes	13	13	92.9
2020-06-10 12:07:30	2020-06-10 13:01:38	100	3247	True	2020-06-10 13:01:38	anonymous	EN	I consent to participate in this training program	Both clinical practice and research	Academic setting (e.g., university, college, teaching hospital)	Psychiatrist	MD	No	No	No	33	Female	Asian or Asian American	Hispanic or Latino	Yes	False	Attenuated psychosis range	Normal range	Fully psychotic range	Attenuated psychosis range	Fully psychotic range	"Could you give me an example?"	Fully psychotic range	Normal range	Attenuated psychosis range	Comorbid APS and Major Depression	Normal range	Frankly psychotic disorder	Normal range	Yes	14	14	100
2020-06-10 12:00:47	2020-06-10 13:02:11	100	3683	True	2020-06-10 13:02:11	anonymous	EN	I consent to participate in this training program	Both clinical practice and research	Academic setting (e.g., university, college, teaching hospital)	Psychologist	Other doctoral degree	Yes	Yes	No	40	Female	White	Not Hispanic or Latino	Yes	False	Attenuated psychosis range	Normal range	Fully psychotic range	Attenuated psychosis range	Fully psychotic range	"Could you give me an example?"	Fully psychotic range	Normal range	Attenuated psychosis range	Comorbid APS and Major Depression	Normal range	Frankly psychotic disorder	Normal range	Yes	14	14	100
2020-06-10 12:07:54	2020-06-10 13:09:36	100	3701	True	2020-06-10 13:09:36	anonymous	EN	I consent to participate in this training program	Both clinical practice and research	Academic setting (e.g., university, college, teaching hospital)	Researcher	BA or BS	Yes	No	No	26	Female	Asian or Asian American	Not Hispanic or Latino	Yes	False	Attenuated psychosis range	Normal range	Fully psychotic range	Attenuated psychosis range	Fully psychotic range	"Could you give me an example?"	Fully psychotic range	Normal range	Attenuated psychosis range	Comorbid APS and Major Depression	Normal range	Frankly psychotic disorder	Fully psychotic range	Yes	13	13	92.9
2020-06-10 12:07:21	2020-06-10 13:13:24	100	3963	True	2020-06-10 13:13:25	anonymous	EN	I consent to participate in this training program	Both clinical practice and research	Academic setting (e.g., university, college, teaching hospital)	Psychologist	PhD	No	No	No	39	Female	White	Not Hispanic or Latino	Yes	False	Attenuated psychosis range	Normal range	Fully psychotic range	Attenuated psychosis range	Fully psychotic range	"Could you give me an example?"	Fully psychotic range	Normal range	Attenuated psychosis range	Comorbid APS and Major Depression	Normal range	Frankly psychotic disorder	Normal range	Yes	14	14	100
2020-06-08 17:03:54	2020-06-10 14:56:45	100	165170	True	2020-06-10 14:56:45	anonymous	EN	I consent to participate in this training program	Clinical practice	Academic setting (e.g., university, college, teaching hospital)	Psychologist	PhD	Yes	No	No	41	Female	White	Not Hispanic or Latino	Yes	False	Attenuated psychosis range	Normal range	Fully psychotic range	Attenuated psychosis range	Fully psychotic range	"Could you give me an example?"	Fully psychotic range	Normal range	Attenuated psychosis range	Comorbid APS and Major Depression	Normal range	Frankly psychotic disorder	Normal range	Yes	14	14	100
2020-06-10 16:22:45	2020-06-10 17:23:34	100	3648	True	2020-06-10 17:23:34	anonymous	EN	I consent to participate in this training program	Clinical practice	Academic setting (e.g., university, college, teaching hospital)	Social Worker	MSW	No	Yes	No	22	Female	White	Not Hispanic or Latino	Yes	False	Attenuated psychosis range	Normal range	Fully psychotic range	Attenuated psychosis range	Fully psychotic range	"Could you give me an example?"	Fully psychotic range	Normal range	Attenuated psychosis range	Comorbid APS and Major Depression	Normal range	DSM-5 Attenuated Psychosis Syndrome	Normal range	Yes	13	13	92.9
2020-06-10 21:09:49	2020-06-10 22:46:32	100	5802	True	2020-06-10 22:46:33	anonymous	EN	I consent to participate in this training program	Both clinical practice and research	Academic setting (e.g., university, college, teaching hospital)	Psychiatrist	MD	Yes	Yes	No	36	Male	Asian or Asian American	Not Hispanic or Latino	Yes	False	Attenuated psychosis range	Normal range	Fully psychotic range	Attenuated psychosis range	Fully psychotic range	"Could you give me an example?"	Fully psychotic range	Normal range	Attenuated psychosis range	Comorbid APS and Major Depression	Normal range	Frankly psychotic disorder	Fully psychotic range	Yes	13	13	92.9
2020-06-03 13:12:31	2020-06-04 12:49:05	33	84994	False	2020-06-11 12:49:11	anonymous	EN	I consent to participate in this training program	Both clinical practice and research	Academic setting (e.g., university, college, teaching hospital)	Psychologist	Other doctoral degree	No	Yes	No	38	Female	White	Not Hispanic or Latino																	0
2020-06-11 14:08:20	2020-06-11 15:33:18	100	5098	True	2020-06-11 15:33:19	anonymous	EN	I consent to participate in this training program	Clinical practice	Academic setting (e.g., university, college, teaching hospital)	Social Worker	MSW	Yes	Yes	No	48	Female	White	Not Hispanic or Latino	Yes	False	Attenuated psychosis range	Normal range	Fully psychotic range	Attenuated psychosis range	Fully psychotic range	"Could you give me an example?"	Attenuated psychosis range	Attenuated psychosis range	Attenuated psychosis range	APS symptoms Better Accounted for by Major Depression Diagnosis	Normal range	Frankly psychotic disorder	Normal range	Yes	11	11	78.6
2020-06-11 17:09:34	2020-06-11 17:58:01	100	2907	True	2020-06-11 17:58:01	anonymous	EN	I consent to participate in this training program	Both clinical practice and research	Community-based setting (e.g., community mental health center)	Researcher	MA	No	Yes	No	32	Female	White	Not Hispanic or Latino	Yes	False	Attenuated psychosis range	Normal range	Fully psychotic range	Attenuated psychosis range	Fully psychotic range	"Could you give me an example?"	Fully psychotic range	Normal range	Attenuated psychosis range	Comorbid APS and Major Depression	Normal range	Neither APS nor frank psychosis	Normal range	Yes	13	13	92.9
2020-06-11 17:56:41	2020-06-11 18:20:05	100	1404	True	2020-06-11 18:20:06	anonymous	EN	I consent to participate in this training program	Both clinical practice and research	Community-based setting (e.g., community mental health center)	Researcher	Other masters degree	Yes	Yes	No	43	Female	Asian or Asian American	Not Hispanic or Latino	Yes	False	Attenuated psychosis range	Normal range	Fully psychotic range	Attenuated psychosis range	Fully psychotic range	"Could you give me an example?"	Fully psychotic range	Attenuated psychosis range	Attenuated psychosis range	Comorbid APS and Major Depression	Normal range	Frankly psychotic disorder	Normal range	Yes	13	13	92.9
2020-06-11 17:48:31	2020-06-11 19:13:30	100	5099	True	2020-06-11 19:13:31	anonymous	EN	I consent to participate in this training program	Clinical practice	Community-based setting (e.g., community mental health center)	Other Mental Health Professional	BA or BS	Yes	Yes	No	38	Female	Interracial	Not Hispanic or Latino	Yes	False	Attenuated psychosis range	Normal range	Fully psychotic range	Attenuated psychosis range	Fully psychotic range	"Could you give me an example?"	Fully psychotic range	Normal range	Attenuated psychosis range	Comorbid APS and Major Depression	Normal range	Frankly psychotic disorder	Normal range	Yes	14	14	100
2020-06-10 19:15:18	2020-06-11 19:53:33	100	88694	True	2020-06-11 19:53:34	anonymous	EN	I consent to participate in this training program	Clinical practice	Community-based setting (e.g., community mental health center)	Social Worker	MSW	No	Yes	No	47	Female	White	Hispanic or Latino	Yes	False	Attenuated psychosis range	Normal range	Fully psychotic range	Attenuated psychosis range	Fully psychotic range	"Could you give me an example?"	Fully psychotic range	Attenuated psychosis range	Attenuated psychosis range	Comorbid APS and Major Depression	Normal range	Frankly psychotic disorder	Normal range	Yes	13	13	92.9
2020-06-12 11:24:01	2020-06-12 12:16:14	100	3133	True	2020-06-12 12:16:15	anonymous	EN	I consent to participate in this training program	Clinical practice	Community-based setting (e.g., community mental health center)	Other Mental Health Professional	Other masters degree	No	No	No	29	Female	White	Not Hispanic or Latino	Yes	False	Attenuated psychosis range	Normal range	Fully psychotic range	Fully psychotic range	Fully psychotic range	"Could you give me an example?"	Attenuated psychosis range	Normal range	Attenuated psychosis range	APS symptoms Better Accounted for by Major Depression Diagnosis	Normal range	Frankly psychotic disorder	Normal range	Yes	11	11	78.6
2020-06-12 12:28:45	2020-06-12 12:42:09	100	804	True	2020-06-12 12:42:10	anonymous	EN	I consent to participate in this training program	Clinical practice	Community-based setting (e.g., community mental health center)	Other Mental Health Professional	Other masters degree	No	No	No	28	Female	White	Not Hispanic or Latino	Yes	False	Attenuated psychosis range	Attenuated psychosis range	Fully psychotic range	Attenuated psychosis range	Fully psychotic range	"Could you give me an example?"	Attenuated psychosis range	Attenuated psychosis range	Attenuated psychosis range	Comorbid APS and Major Depression	Normal range	DSM-5 Attenuated Psychosis Syndrome	Normal range	Yes	10	10	71.4
2020-06-11 13:01:39	2020-06-12 13:41:41	100	88802	True	2020-06-12 13:41:43	anonymous	EN	I consent to participate in this training program	Research	Academic setting (e.g., university, college, teaching hospital)	Other Mental Health Professional	MA	Yes	Yes	No	43	Female	Interracial	Not Hispanic or Latino	Yes	False	Attenuated psychosis range	Normal range	Fully psychotic range	Attenuated psychosis range	Fully psychotic range	"Could you give me an example?"	Attenuated psychosis range	Attenuated psychosis range	Normal range	Comorbid APS and Major Depression	Normal range	Frankly psychotic disorder	Normal range	No	11	11	78.6
2020-05-29 19:45:36	2020-06-05 15:18:38	55	588782	False	2020-06-12 15:19:10	anonymous	EN	I consent to participate in this training program	Both clinical practice and research	Community-based setting (e.g., community mental health center)	Psychologist	PhD	Yes	Yes	No	64	Non-binary	Interracial	Hispanic or Latino																	0
2020-06-12 14:43:08	2020-06-12 17:14:11	100	9062	True	2020-06-12 17:14:11	anonymous	EN	I consent to participate in this training program	Clinical practice	Community-based setting (e.g., community mental health center)	Social Worker	MSW	Yes	Yes	No	45	Female	White	Not Hispanic or Latino		False	Attenuated psychosis range	Normal range	Fully psychotic range	Attenuated psychosis range	Fully psychotic range	"Could you give me an example?"	Fully psychotic range	Normal range	Attenuated psychosis range	Comorbid APS and Major Depression	Normal range	Frankly psychotic disorder	Normal range	Yes	14	14	100
2020-06-12 17:02:27	2020-06-12 17:54:16	100	3109	True	2020-06-12 17:54:17	anonymous	EN	I consent to participate in this training program	Clinical practice	Community-based setting (e.g., community mental health center)	Other Mental Health Professional	MA	Yes	No	No	36	Female	White	Not Hispanic or Latino	Yes	False	Attenuated psychosis range	Normal range	Fully psychotic range	Attenuated psychosis range	Fully psychotic range	"Could you give me an example?"	Fully psychotic range	Attenuated psychosis range	Attenuated psychosis range	Comorbid APS and Major Depression	Normal range	Frankly psychotic disorder	Normal range	Yes	13	13	92.9
2020-06-12 17:44:24	2020-06-12 18:16:18	100	1914	True	2020-06-12 18:16:19	anonymous	EN	I consent to participate in this training program	Clinical practice	Community-based setting (e.g., community mental health center)	Occupational Therapist	Other masters degree	No	No	No	27	Female	White	Hispanic or Latino	Yes	False	Attenuated psychosis range	Normal range	Fully psychotic range	Attenuated psychosis range	Fully psychotic range	"Could you give me an example?"	Fully psychotic range	Normal range	Attenuated psychosis range	APS symptoms Better Accounted for by Major Depression Diagnosis	Normal range	Frankly psychotic disorder	Normal range	Yes	13	13	92.9
2020-06-06 14:50:05	2020-06-06 16:47:40	32	7055	False	2020-06-13 16:47:55	anonymous	EN	I consent to participate in this training program	Clinical practice	Community-based setting (e.g., community mental health center)	Other Mental Health Professional	BA or BS	No	No	No	31	Male	Interracial	Hispanic or Latino																	0
2020-06-13 17:04:33	2020-06-13 17:29:43	100	1509	True	2020-06-13 17:29:44	anonymous	EN	I consent to participate in this training program	Clinical practice	Community-based setting (e.g., community mental health center)	Other Mental Health Professional	MA	Yes	Yes	No	63	Female	White	Not Hispanic or Latino	Yes	False	Attenuated psychosis range	Normal range	Fully psychotic range	Attenuated psychosis range	Fully psychotic range	"Could you give me an example?"	Fully psychotic range	Normal range	Attenuated psychosis range	Comorbid APS and Major Depression	Normal range	Frankly psychotic disorder	Normal range	Yes	14	14	100
2020-06-13 17:53:10	2020-06-13 18:45:51	100	3161	True	2020-06-13 18:45:52	anonymous	EN	I consent to participate in this training program	Clinical practice	Community-based setting (e.g., community mental health center)	Occupational Therapist	BA or BS	Yes	Yes	No	44	Female	White	Not Hispanic or Latino	Yes	False	Attenuated psychosis range	Normal range	Fully psychotic range	Fully psychotic range	Fully psychotic range	"Could you give me an example?"	Fully psychotic range	Normal range	Attenuated psychosis range	APS symptoms Better Accounted for by Major Depression Diagnosis	Normal range	Frankly psychotic disorder	Normal range	Yes	12	12	85.7
2020-06-15 01:27:24	2020-06-15 01:43:09	100	945	True	2020-06-15 01:43:10	anonymous	EN	I consent to participate in this training program	Both clinical practice and research	Academic setting (e.g., university, college, teaching hospital)	Psychiatrist	MD	Yes	Yes	No	55	Female	White	Not Hispanic or Latino	Yes	False	Attenuated psychosis range	Normal range	Fully psychotic range	Attenuated psychosis range	Fully psychotic range	"Could you give me an example?"	Fully psychotic range	Fully psychotic range	Attenuated psychosis range	Comorbid APS and Major Depression	Normal range	Frankly psychotic disorder	Normal range	Yes	13	13	92.9
2020-06-08 15:41:07	2020-06-08 15:42:16	24	69	False	2020-06-15 15:42:22	anonymous	EN	I consent to participate in this training program	Both clinical practice and research	Academic setting (e.g., university, college, teaching hospital)	Other Mental Health Professional	PhD	Yes	Yes	No	48	Female	White	Not Hispanic or Latino																	0
2020-06-15 17:05:43	2020-06-15 17:19:35	100	832	True	2020-06-15 17:19:35	anonymous	EN	I consent to participate in this training program	Research	Community-based setting (e.g., community mental health center)	Social Worker	MSW	Yes	Yes	No	44	Female	White	Not Hispanic or Latino	Yes	False	Attenuated psychosis range	Attenuated psychosis range	Fully psychotic range	Attenuated psychosis range	Fully psychotic range	"Could you give me an example?"	Attenuated psychosis range	Fully psychotic range	Attenuated psychosis range	Comorbid APS and Major Depression	Normal range	Frankly psychotic disorder	Normal range	No	11	11	78.6
2020-06-10 12:04:06	2020-06-16 13:34:48	100	523841	True	2020-06-16 13:34:48	anonymous	EN	I consent to participate in this training program	Both clinical practice and research	Academic setting (e.g., university, college, teaching hospital)	Researcher	BA or BS	Yes	No	No	31	Male	White	Not Hispanic or Latino	Yes	False	Attenuated psychosis range	Normal range	Fully psychotic range	Attenuated psychosis range	Fully psychotic range	"Could you give me an example?"	Fully psychotic range	Normal range	Attenuated psychosis range	Comorbid APS and Major Depression	Attenuated psychosis range	Frankly psychotic disorder	Normal range	Yes	13	13	92.9
2020-06-09 18:05:42	2020-06-09 18:07:22	26	99	False	2020-06-16 18:07:50	anonymous	EN	I consent to participate in this training program	Clinical practice	Community-based setting (e.g., community mental health center)	Other Mental Health Professional	MA	No	No	No	35	Female	White	Not Hispanic or Latino																	0
2020-06-16 18:48:42	2020-06-16 19:33:59	100	2717	True	2020-06-16 19:34:00	anonymous	EN	I consent to participate in this training program	Both clinical practice and research	Community-based setting (e.g., community mental health center)	Other Mental Health Professional	MA	Yes	Yes	No	55	Female	White	Not Hispanic or Latino	Yes	False	Attenuated psychosis range	Normal range	Fully psychotic range	Attenuated psychosis range	Fully psychotic range	"Could you give me an example?"	Fully psychotic range	Normal range	Attenuated psychosis range	Comorbid APS and Major Depression	Normal range	Frankly psychotic disorder	Normal range	Yes	14	14	100
2020-06-10 19:55:37	2020-06-10 19:57:29	23	111	False	2020-06-17 19:57:35	anonymous	EN	I consent to participate in this training program	Clinical practice	Community-based setting (e.g., community mental health center)	Other Mental Health Professional	MA	No	No	No	39	Female	White	Not Hispanic or Latino																	0
2020-06-18 12:43:09	2020-06-18 16:10:16	100	12426	True	2020-06-18 16:10:17	anonymous	EN	I consent to participate in this training program	Clinical practice	Community-based setting (e.g., community mental health center)	Other Mental Health Professional	Other masters degree	Yes	Yes	No	40	Male	White	Not Hispanic or Latino	Yes	False	Attenuated psychosis range	Normal range	Fully psychotic range	Attenuated psychosis range	Fully psychotic range	"Could you give me an example?"	Fully psychotic range	Normal range	Attenuated psychosis range	Comorbid APS and Major Depression	Normal range	Frankly psychotic disorder	Normal range	Yes	14	14	100
2020-06-18 17:34:56	2020-06-18 18:36:25	100	3689	True	2020-06-18 18:36:26	anonymous	EN	I consent to participate in this training program	Clinical practice	Community-based setting (e.g., community mental health center)	Other Mental Health Professional	MA	No	Yes	No	44	Female	White	Hispanic or Latino	Yes	False	Attenuated psychosis range	Normal range	Fully psychotic range	Attenuated psychosis range	Fully psychotic range	"Could you give me an example?"	Fully psychotic range	Attenuated psychosis range	Attenuated psychosis range	Comorbid APS and Major Depression	Normal range	Frankly psychotic disorder	Normal range	Yes	13	13	92.9
2020-06-12 18:06:43	2020-06-12 18:45:37	45	2333	False	2020-06-19 18:45:40	anonymous	EN	I consent to participate in this training program	Both clinical practice and research	Academic setting (e.g., university, college, teaching hospital)	Psychiatrist	MD	No	Yes	No	51	Female	Asian or Asian American	Not Hispanic or Latino																	0
2020-06-19 18:34:26	2020-06-19 19:15:25	100	2458	True	2020-06-19 19:15:26	anonymous	EN	I consent to participate in this training program	Clinical practice	Community-based setting (e.g., community mental health center)	Other Mental Health Professional	MA	Yes	Yes	No	34	Male	White	Not Hispanic or Latino	Yes	False	Attenuated psychosis range	Normal range	Fully psychotic range	Attenuated psychosis range	Fully psychotic range	"Could you give me an example?"	Fully psychotic range	Attenuated psychosis range	Attenuated psychosis range	Comorbid APS and Major Depression	Normal range	Frankly psychotic disorder	Normal range	Yes	13	13	92.9
2020-06-21 19:09:51	2020-06-21 20:52:23	100	6151	True	2020-06-21 20:52:24	anonymous	EN	I consent to participate in this training program	Clinical practice	Community-based setting (e.g., community mental health center)	Other Mental Health Professional	Other masters degree	Yes	Yes	No	37	Female	Interracial	Hispanic or Latino	Yes	False	Attenuated psychosis range	Normal range	Fully psychotic range	Attenuated psychosis range	Fully psychotic range	"Could you give me an example?"	Attenuated psychosis range	Attenuated psychosis range	Attenuated psychosis range	Comorbid APS and Major Depression	Normal range	Frankly psychotic disorder	Normal range	Yes	12	12	85.7
2020-06-22 16:31:58	2020-06-22 18:19:37	100	6458	True	2020-06-22 18:19:38	anonymous	EN	I consent to participate in this training program	Clinical practice	Community-based setting (e.g., community mental health center)	Social Worker	MSW	Yes	Yes	No	35	Female	White	Not Hispanic or Latino	Yes	False	Attenuated psychosis range	Normal range	Fully psychotic range	Attenuated psychosis range	Fully psychotic range	"Could you give me an example?"	Fully psychotic range	Attenuated psychosis range	Normal range	Comorbid APS and Major Depression	Normal range	Frankly psychotic disorder	Normal range	Yes	12	12	85.7
2020-06-23 12:30:19	2020-06-23 13:21:50	100	3090	True	2020-06-23 13:21:50	anonymous	EN	I consent to participate in this training program	Clinical practice	Community-based setting (e.g., community mental health center)	Other Mental Health Professional	MA	Yes	Yes	No	31	Female	Asian or Asian American	Not Hispanic or Latino	Yes	False	Attenuated psychosis range	Normal range	Fully psychotic range	Attenuated psychosis range	Fully psychotic range	"Could you give me an example?"	Fully psychotic range	Fully psychotic range	Attenuated psychosis range	Comorbid APS and Major Depression	Normal range	Frankly psychotic disorder	Normal range	Yes	13	13	92.9
2020-06-23 14:07:32	2020-06-23 15:14:18	100	4005	True	2020-06-23 15:14:18	anonymous	EN	I consent to participate in this training program	Clinical practice	Community-based setting (e.g., community mental health center)	Other Mental Health Professional	MA	Yes	Yes	No	54	Female	White	Not Hispanic or Latino	Yes	False	Attenuated psychosis range	Normal range	Fully psychotic range	Attenuated psychosis range	Fully psychotic range	"Could you give me an example?"	Attenuated psychosis range	Attenuated psychosis range	Attenuated psychosis range	APS symptoms Better Accounted for by Major Depression Diagnosis	Attenuated psychosis range	Frankly psychotic disorder	Normal range	Yes	10	10	71.4
2020-06-23 14:46:51	2020-06-23 15:30:49	100	2638	True	2020-06-23 15:30:49	anonymous	EN	I consent to participate in this training program	Clinical practice	Community-based setting (e.g., community mental health center)	Other Mental Health Professional	MA	Yes	Yes	No	52	Female	White	Not Hispanic or Latino	Yes	False	Attenuated psychosis range	Normal range	Fully psychotic range	Attenuated psychosis range	Fully psychotic range	"Could you give me an example?"	Fully psychotic range	Normal range	Attenuated psychosis range	Comorbid APS and Major Depression	Normal range	Neither APS nor frank psychosis	Normal range	Yes	13	13	92.9
2020-06-23 15:59:28	2020-06-23 16:21:25	100	1316	True	2020-06-23 16:21:26	anonymous	EN	I consent to participate in this training program	Clinical practice	Community-based setting (e.g., community mental health center)	Social Worker	MSW	Yes	Yes	No	59	Female	White	Not Hispanic or Latino	Yes	False	Attenuated psychosis range	Normal range	Fully psychotic range	Attenuated psychosis range	Fully psychotic range	"Could you give me an example?"	Fully psychotic range	Attenuated psychosis range	Attenuated psychosis range	Comorbid APS and Major Depression	Attenuated psychosis range	DSM-5 Attenuated Psychosis Syndrome	Normal range	Yes	11	11	78.6
2020-06-23 18:12:16	2020-06-23 19:11:41	100	3564	True	2020-06-23 19:11:41	anonymous	EN	I consent to participate in this training program	Both clinical practice and research	Community-based setting (e.g., community mental health center)	Other Mental Health Professional	MA	Yes	Yes	No	58	Male	White	Not Hispanic or Latino	Yes	False	Attenuated psychosis range	Attenuated psychosis range	Fully psychotic range	Fully psychotic range	Fully psychotic range	"Could you give me an example?"	Attenuated psychosis range	Attenuated psychosis range	Attenuated psychosis range	APS symptoms Better Accounted for by Major Depression Diagnosis	Normal range	Frankly psychotic disorder	Normal range	Yes	9	9	64.3
2020-06-23 19:02:58	2020-06-23 19:32:07	100	1748	True	2020-06-23 19:32:08	anonymous	EN	I consent to participate in this training program	Both clinical practice and research	Community-based setting (e.g., community mental health center)	Other Mental Health Professional	MA	No	No	No	39	Female	White	Not Hispanic or Latino	Yes	True	Attenuated psychosis range	Normal range	Fully psychotic range	Attenuated psychosis range	Fully psychotic range	"Could you give me an example?"	Attenuated psychosis range	Normal range	Normal range	APS symptoms Better Accounted for by Major Depression Diagnosis	Normal range	DSM-5 Attenuated Psychosis Syndrome	Normal range	Yes	9	9	64.3
2020-06-23 20:08:23	2020-06-23 20:46:14	100	2270	True	2020-06-23 20:46:14	anonymous	EN	I consent to participate in this training program	Clinical practice	Community-based setting (e.g., community mental health center)	Nurse	Other masters degree	No	No	No	56	Female	White	Not Hispanic or Latino	Yes	False	Attenuated psychosis range	Normal range	Fully psychotic range	Attenuated psychosis range	Fully psychotic range	"Could you give me an example?"	Attenuated psychosis range	Fully psychotic range	Attenuated psychosis range	APS symptoms Better Accounted for by Major Depression Diagnosis	Normal range	Frankly psychotic disorder	Normal range	Yes	11	11	78.6
2020-06-24 00:24:55	2020-06-24 02:43:14	100	8299	True	2020-06-24 02:43:14	anonymous	EN	I consent to participate in this training program	Clinical practice	Community-based setting (e.g., community mental health center)	Other Mental Health Professional	MA	No	No	No	70	Male	Interracial	Hispanic or Latino	Yes	False	Attenuated psychosis range	Normal range	Fully psychotic range	Attenuated psychosis range	Fully psychotic range	"Could you give me an example?"	Fully psychotic range	Normal range	Attenuated psychosis range	Comorbid APS and Major Depression	Attenuated psychosis range	Frankly psychotic disorder	Normal range	Yes	13	13	92.9
2020-06-24 03:08:44	2020-06-24 03:17:36	100	531	True	2020-06-24 03:17:36	anonymous	EN	I consent to participate in this training program	Clinical practice	Community-based setting (e.g., community mental health center)	Other Mental Health Professional	PhD	No	No	No	70	Male	Interracial	Hispanic or Latino	Yes	False	Attenuated psychosis range	Normal range	Fully psychotic range	Attenuated psychosis range	Fully psychotic range	"Could you give me an example?"	Fully psychotic range	Normal range	Attenuated psychosis range	Comorbid APS and Major Depression	Normal range	Frankly psychotic disorder	Normal range	Yes	14	14	100
2020-06-24 19:24:18	2020-06-24 19:51:17	100	1618	True	2020-06-24 19:51:17	anonymous	EN	I consent to participate in this training program	Clinical practice	Community-based setting (e.g., community mental health center)	Psychiatrist	MD	Yes	No	No	38	Female	Asian or Asian American	Not Hispanic or Latino	Yes	True	Attenuated psychosis range	Normal range	Fully psychotic range	Attenuated psychosis range	Fully psychotic range	"Could you give me an example?"	Fully psychotic range	Normal range	Attenuated psychosis range	Comorbid APS and Major Depression	Normal range	Frankly psychotic disorder	Normal range	No	13	13	92.9
2020-06-25 19:20:04	2020-06-25 19:44:30	100	1466	True	2020-06-25 19:44:31	anonymous	EN	I consent to participate in this training program	Research	Academic setting (e.g., university, college, teaching hospital)	Researcher	BA or BS	Yes	Yes	No	25	Female	White	Not Hispanic or Latino	Yes	False	Attenuated psychosis range	Normal range	Fully psychotic range	Attenuated psychosis range	Fully psychotic range	"Could you give me an example?"	Fully psychotic range	Attenuated psychosis range	Attenuated psychosis range	Comorbid APS and Major Depression	Normal range	Frankly psychotic disorder	Normal range	Yes	13	13	92.9
2020-06-26 16:22:21	2020-06-26 16:36:36	100	855	True	2020-06-26 16:36:37	anonymous	EN	I consent to participate in this training program	Clinical practice	Community-based setting (e.g., community mental health center)	Other Mental Health Professional	Other masters degree	Yes	No	No	57	Male	White	Not Hispanic or Latino	Yes	False	Attenuated psychosis range	Attenuated psychosis range	Fully psychotic range	Fully psychotic range	Fully psychotic range	"Could you give me an example?"	Attenuated psychosis range	Normal range	Attenuated psychosis range	APS symptoms Better Accounted for by Major Depression Diagnosis	Normal range	Frankly psychotic disorder	Normal range	Yes	10	10	71.4
2020-06-26 13:28:24	2020-06-26 17:26:15	100	14271	True	2020-06-26 17:26:16	anonymous	EN	I consent to participate in this training program	Clinical practice	Community-based setting (e.g., community mental health center)	Psychologist	PsyD	Yes	No	No	30	Non-binary	Interracial	Hispanic or Latino	Yes	False	Attenuated psychosis range	Normal range	Fully psychotic range	Attenuated psychosis range	Fully psychotic range	"Could you give me an example?"	Attenuated psychosis range	Fully psychotic range	Fully psychotic range	Comorbid APS and Major Depression	Normal range	Frankly psychotic disorder	Normal range	Yes	11	11	78.6
2020-06-19 18:14:15	2020-06-19 18:15:07	5	51	False	2020-06-26 18:15:35	anonymous	EN	I consent to participate in this training program																												0
2020-06-23 14:40:15	2020-06-23 14:43:36	29	200	False	2020-06-30 14:43:46	anonymous	EN	I consent to participate in this training program	Clinical practice	Community-based setting (e.g., community mental health center)	Other Mental Health Professional	MA	Yes	Yes	No	30	Female	Asian or Asian American	Not Hispanic or Latino																	0
2020-06-30 20:13:55	2020-06-30 20:36:17	100	1341	True	2020-06-30 20:36:18	anonymous	EN	I consent to participate in this training program	Both clinical practice and research	Community-based setting (e.g., community mental health center)	Researcher	BA or BS	Yes	Yes	No	22	Female	Interracial	Hispanic or Latino	Yes	False	Attenuated psychosis range	Normal range	Fully psychotic range	Fully psychotic range	Fully psychotic range	"Could you give me an example?"	Fully psychotic range	Attenuated psychosis range	Attenuated psychosis range	APS symptoms Better Accounted for by Major Depression Diagnosis	Normal range	DSM-5 Attenuated Psychosis Syndrome	Attenuated psychosis range	No	9	9	64.3
2020-06-30 21:03:56	2020-06-30 21:48:40	100	2684	True	2020-06-30 21:48:41	anonymous	EN	I consent to participate in this training program	Clinical practice	Community-based setting (e.g., community mental health center)	Nurse	MA	Yes	No	No	62	Female	White	Not Hispanic or Latino	Yes	False	Attenuated psychosis range	Normal range	Fully psychotic range	Attenuated psychosis range	Fully psychotic range	"Could you give me an example?"	Fully psychotic range	Attenuated psychosis range	Attenuated psychosis range	APS symptoms Better Accounted for by Major Depression Diagnosis	Normal range	Frankly psychotic disorder	Normal range	Yes	12	12	85.7
2020-07-01 11:19:04	2020-07-01 15:25:53	100	14808	True	2020-07-01 15:25:53	anonymous	EN	I consent to participate in this training program	Research	Community-based setting (e.g., community mental health center)	Other Mental Health Professional	PsyD	No	Yes	No	43	Female	White	Not Hispanic or Latino	Yes	False	Attenuated psychosis range	Normal range	Fully psychotic range	Attenuated psychosis range	Fully psychotic range	"Could you give me an example?"	Fully psychotic range	Attenuated psychosis range	Normal range	Comorbid APS and Major Depression	Normal range	Frankly psychotic disorder	Normal range	No	12	12	85.7
2020-07-06 15:40:05	2020-07-06 16:36:30	100	3384	True	2020-07-06 16:36:31	anonymous	EN	I consent to participate in this training program	Research	Academic setting (e.g., university, college, teaching hospital)	Researcher	PhD	No	No	No	31	Female	White	Not Hispanic or Latino	Yes	False	Attenuated psychosis range	Attenuated psychosis range	Fully psychotic range	Attenuated psychosis range	Fully psychotic range	"Could you give me an example?"	Fully psychotic range	Attenuated psychosis range	Attenuated psychosis range	APS symptoms Better Accounted for by Major Depression Diagnosis	Normal range	Frankly psychotic disorder	Normal range	Yes	11	11	78.6
2020-06-29 18:30:04	2020-06-29 18:38:20	6	495	False	2020-07-06 18:38:23	anonymous	EN	I consent to participate in this training program	Clinical practice																											0
2020-07-07 09:37:17	2020-07-07 11:14:51	100	5853	True	2020-07-07 11:14:51	anonymous	EN	I consent to participate in this training program	Research	Academic setting (e.g., university, college, teaching hospital)	Researcher	None	No	No	No	21	Female	Black or African American	Not Hispanic or Latino	Yes	False	Fully psychotic range	Attenuated psychosis range	Fully psychotic range	Attenuated psychosis range	Fully psychotic range	"Could you give me an example?"	Fully psychotic range	Attenuated psychosis range	Attenuated psychosis range	Comorbid APS and Major Depression	Normal range	Frankly psychotic disorder	Normal range	Yes	11	11	78.6
2020-07-07 13:28:05	2020-07-07 14:48:31	100	4825	True	2020-07-07 14:48:31	anonymous	EN	I consent to participate in this training program	Research	Academic setting (e.g., university, college, teaching hospital)	Researcher	PhD	Yes	Yes	No	39	Female	White	Not Hispanic or Latino	Yes	False	Attenuated psychosis range	Normal range	Fully psychotic range	Attenuated psychosis range	Fully psychotic range	"Could you give me an example?"	Fully psychotic range	Normal range	Attenuated psychosis range	Comorbid APS and Major Depression	Attenuated psychosis range	Frankly psychotic disorder	Normal range	Yes	13	13	92.9
2020-07-07 14:49:05	2020-07-07 15:36:26	100	2840	True	2020-07-07 15:36:27	anonymous	EN	I consent to participate in this training program	Clinical practice	Community-based setting (e.g., community mental health center)	Social Worker	MA	Yes	Yes	No	33	Female	White	Not Hispanic or Latino	Yes	False	Attenuated psychosis range	Normal range	Fully psychotic range	Attenuated psychosis range	Fully psychotic range	"Could you give me an example?"	Fully psychotic range	Normal range	Attenuated psychosis range	Comorbid APS and Major Depression	Normal range	Frankly psychotic disorder	Normal range	Yes	14	14	100
2020-07-09 16:24:54	2020-07-09 17:38:25	100	4411	True	2020-07-09 17:38:26	anonymous	EN	I consent to participate in this training program	Clinical practice	Community-based setting (e.g., community mental health center)	Occupational Therapist	Other doctoral degree	No	No	No	35	Female	White	Not Hispanic or Latino	Yes	False	Attenuated psychosis range	Normal range	Fully psychotic range	Attenuated psychosis range	Fully psychotic range	"Could you give me an example?"	Fully psychotic range	Normal range	Attenuated psychosis range	Comorbid APS and Major Depression	Normal range	Frankly psychotic disorder	Normal range	Yes	14	14	100
2020-07-10 10:30:42	2020-07-10 11:22:47	100	3125	True	2020-07-10 11:22:47	anonymous	EN	I consent to participate in this training program	Research	Academic setting (e.g., university, college, teaching hospital)	Researcher	BA or BS	Yes	Yes	No	25	Female	White	Not Hispanic or Latino	Yes	False	Attenuated psychosis range	Attenuated psychosis range	Fully psychotic range	Attenuated psychosis range	Fully psychotic range	"Could you give me an example?"	Fully psychotic range	Attenuated psychosis range	Attenuated psychosis range	Comorbid APS and Major Depression	Normal range	Frankly psychotic disorder	Normal range	Yes	12	12	85.7
2020-07-10 11:23:00	2020-07-10 14:30:08	100	11227	True	2020-07-10 14:30:09	anonymous	EN	I consent to participate in this training program	Clinical practice	Community-based setting (e.g., community mental health center)	Other Mental Health Professional	None	No	Yes	Yes	29	Female	Black or African American	Not Hispanic or Latino	Yes	True	Attenuated psychosis range	Attenuated psychosis range	Fully psychotic range	Fully psychotic range	Fully psychotic range	"Could you give me an example?"	Fully psychotic range	Normal range	Attenuated psychosis range	APS symptoms Better Accounted for by Major Depression Diagnosis	Attenuated psychosis range	DSM-5 Attenuated Psychosis Syndrome	Fully psychotic range	Yes	7	7	50
2020-07-13 10:57:22	2020-07-13 13:53:55	100	10593	True	2020-07-13 13:53:56	anonymous	EN	I consent to participate in this training program	Clinical practice	Community-based setting (e.g., community mental health center)	Other Mental Health Professional	MA	No	No	No	53	Female	White	Not Hispanic or Latino	Yes	False	Attenuated psychosis range	Normal range	Fully psychotic range	Attenuated psychosis range	Fully psychotic range	"Could you give me an example?"	Fully psychotic range	Attenuated psychosis range	Normal range	Comorbid APS and Major Depression	Normal range	Frankly psychotic disorder	Normal range	Yes	12	12	85.7
2020-07-14 14:13:33	2020-07-14 14:42:08	100	1714	True	2020-07-14 14:42:08	anonymous	EN	I consent to participate in this training program	Clinical practice	Community-based setting (e.g., community mental health center)	Social Worker	MSW	Yes	Yes	No	35	Female	White	Not Hispanic or Latino	Yes	False	Attenuated psychosis range	Normal range	Fully psychotic range	Attenuated psychosis range	Fully psychotic range	"Could you give me an example?"	Fully psychotic range	Attenuated psychosis range	Attenuated psychosis range	Comorbid APS and Major Depression	Normal range	Frankly psychotic disorder	Normal range	Yes	13	13	92.9
2020-07-15 10:49:50	2020-07-15 11:23:28	100	2017	True	2020-07-15 11:23:29	anonymous	EN	I consent to participate in this training program	Both clinical practice and research	Community-based setting (e.g., community mental health center)	Other Mental Health Professional	BA or BS	Yes	Yes	No	33	Female	White	Not Hispanic or Latino	Yes	False	Attenuated psychosis range	Normal range	Fully psychotic range	Attenuated psychosis range	Fully psychotic range	"Could you give me an example?"	Attenuated psychosis range	Fully psychotic range	Attenuated psychosis range	APS symptoms Better Accounted for by Major Depression Diagnosis	Attenuated psychosis range	Frankly psychotic disorder	Normal range	Yes	10	10	71.4
2020-07-15 13:41:57	2020-07-15 14:35:53	100	3235	True	2020-07-15 14:35:53	anonymous	EN	I consent to participate in this training program	Clinical practice	Community-based setting (e.g., community mental health center)	Other Mental Health Professional	MA	Yes	Yes	No	38	Female	White	Not Hispanic or Latino	Yes	False	Attenuated psychosis range	Normal range	Fully psychotic range	Attenuated psychosis range	Fully psychotic range	"Could you give me an example?"	Fully psychotic range	Normal range	Attenuated psychosis range	Comorbid APS and Major Depression	Normal range	Frankly psychotic disorder	Normal range	Yes	14	14	100
2020-07-15 15:10:01	2020-07-15 16:55:14	100	6312	True	2020-07-15 16:55:14	anonymous	EN	I consent to participate in this training program	Clinical practice	Community-based setting (e.g., community mental health center)	Non-Mental Health Professional	MA	No	No	No	39	Male	Asian or Asian American	Not Hispanic or Latino	Yes	False	Attenuated psychosis range	Normal range	Fully psychotic range	Attenuated psychosis range	Fully psychotic range	"Could you give me an example?"	Fully psychotic range	Attenuated psychosis range	Attenuated psychosis range	APS symptoms Better Accounted for by Major Depression Diagnosis	Normal range	Frankly psychotic disorder	Normal range	Yes	12	12	85.7
2020-07-16 12:38:53	2020-07-16 14:19:28	100	6035	True	2020-07-16 14:19:28	anonymous	EN	I consent to participate in this training program	Clinical practice	Community-based setting (e.g., community mental health center)	Other Mental Health Professional	Other masters degree	Yes	Yes	No	29	Female	Black or African American	Not Hispanic or Latino	Yes	False	Attenuated psychosis range	Normal range	Fully psychotic range	Fully psychotic range	Attenuated psychosis range	"Could you give me an example?"	Attenuated psychosis range	Fully psychotic range	Attenuated psychosis range	APS symptoms Better Accounted for by Major Depression Diagnosis	Attenuated psychosis range	Neither APS nor frank psychosis	Normal range	Yes	7	7	50
2020-07-16 14:12:54	2020-07-17 10:53:05	100	74411	True	2020-07-17 10:53:06	anonymous	EN	I consent to participate in this training program	Clinical practice	Community-based setting (e.g., community mental health center)	Social Worker	MSW	No	Yes	No	52	Female	White	Not Hispanic or Latino	Yes	False	Attenuated psychosis range	Normal range	Fully psychotic range	Attenuated psychosis range	Attenuated psychosis range	"You mean, you can literally read their minds?"	Attenuated psychosis range	Attenuated psychosis range	Attenuated psychosis range	Comorbid APS and Major Depression	Normal range	DSM-5 Attenuated Psychosis Syndrome	Normal range	No	9	9	64.3
2020-07-17 10:53:49	2020-07-17 11:05:08	100	678	True	2020-07-17 11:05:08	anonymous	EN	I consent to participate in this training program	Clinical practice	Community-based setting (e.g., community mental health center)	Social Worker	MSW	No	Yes	Yes	52	Female	White	Not Hispanic or Latino	Yes	False	Attenuated psychosis range	Normal range	Fully psychotic range	Fully psychotic range	Fully psychotic range	"Could you give me an example?"	Fully psychotic range	Normal range	Normal range	Comorbid APS and Major Depression	Normal range	Frankly psychotic disorder	Normal range	Yes	12	12	85.7
2020-07-17 10:57:54	2020-07-17 12:00:13	100	3739	True	2020-07-17 12:00:13	anonymous	EN	I consent to participate in this training program	Clinical practice	Community-based setting (e.g., community mental health center)	Other Mental Health Professional	MA	Yes	No	No	36	Female	White	Not Hispanic or Latino	Yes	False	Attenuated psychosis range	Normal range	Fully psychotic range	Attenuated psychosis range	Fully psychotic range	"Could you give me an example?"	Fully psychotic range	Normal range	Attenuated psychosis range	Comorbid APS and Major Depression	Attenuated psychosis range	Frankly psychotic disorder	Normal range	Yes	13	13	92.9
2020-07-17 07:43:27	2020-07-17 12:38:11	100	17683	True	2020-07-17 12:38:11	anonymous	EN	I consent to participate in this training program	Clinical practice	Community-based setting (e.g., community mental health center)	Social Worker	MSW	No	Yes	No	27	Female	White	Not Hispanic or Latino	Yes	False	Attenuated psychosis range	Attenuated psychosis range	Fully psychotic range	Fully psychotic range	Fully psychotic range	"Could you give me an example?"	Attenuated psychosis range	Normal range	Normal range	Comorbid APS and Major Depression	Normal range	DSM-5 Attenuated Psychosis Syndrome	Attenuated psychosis range	Yes	8	8	57.1
2020-07-13 12:20:00	2020-07-13 12:22:28	29	147	False	2020-07-20 12:22:34	anonymous	EN	I consent to participate in this training program	Clinical practice	Community-based setting (e.g., community mental health center)	Other Mental Health Professional	MA	No	No	No	53	Female	White	Not Hispanic or Latino																	0
2020-07-21 16:44:52	2020-07-21 16:58:39	100	826	True	2020-07-21 16:58:39	anonymous	EN	I consent to participate in this training program	Clinical practice	Community-based setting (e.g., community mental health center)	Other Mental Health Professional	Other masters degree	Yes	Yes	No	34	Female	Interracial	Hispanic or Latino	Yes	False	Attenuated psychosis range	Normal range	Fully psychotic range	Attenuated psychosis range	Fully psychotic range	"Could you give me an example?"	Attenuated psychosis range	Fully psychotic range	Attenuated psychosis range	APS symptoms Better Accounted for by Major Depression Diagnosis	Attenuated psychosis range	Frankly psychotic disorder	Normal range	Yes	10	10	71.4
2020-07-22 08:45:41	2020-07-22 09:56:33	100	4252	True	2020-07-22 09:56:34	anonymous	EN	I consent to participate in this training program	Clinical practice	Community-based setting (e.g., community mental health center)	Other Mental Health Professional	MA	No	No	No	33	Female	White	Not Hispanic or Latino	Yes	False	Attenuated psychosis range	Normal range	Fully psychotic range	Attenuated psychosis range	Fully psychotic range	"Could you give me an example?"	Fully psychotic range	Attenuated psychosis range	Normal range	Comorbid APS and Major Depression	Normal range	Frankly psychotic disorder	Normal range	Yes	12	12	85.7
2020-07-23 01:33:35	2020-07-23 03:08:20	100	5684	True	2020-07-23 03:08:20	anonymous	EN	I consent to participate in this training program	Clinical practice	Community-based setting (e.g., community mental health center)	Other Mental Health Professional	MA	Yes	No	No	60	Male	White	Not Hispanic or Latino	Yes	False	Attenuated psychosis range	Normal range	Fully psychotic range	Attenuated psychosis range	Fully psychotic range	"Could you give me an example?"	Attenuated psychosis range	Normal range	Attenuated psychosis range	Comorbid APS and Major Depression	Normal range	Frankly psychotic disorder	Normal range	Yes	13	13	92.9
2020-07-16 15:41:45	2020-07-17 11:17:54	77	70569	False	2020-07-24 11:17:57	anonymous	EN	I consent to participate in this training program	Both clinical practice and research	Community-based setting (e.g., community mental health center)	Social Worker	BA or BS	No	Yes	No	24	Female	Black or African American	Not Hispanic or Latino	Yes	False	Attenuated psychosis range	Normal range	Fully psychotic range	Attenuated psychosis range	Fully psychotic range	"Could you give me an example?"	Attenuated psychosis range								7
2020-07-17 12:01:05	2020-07-17 12:39:02	14	2277	False	2020-07-24 12:39:18	anonymous	EN	I consent to participate in this training program	Clinical practice	Community-based setting (e.g., community mental health center)	Social Worker	MSW	No	Yes																						0
2020-07-27 10:44:05	2020-07-27 11:33:41	100	2976	True	2020-07-27 11:33:41	anonymous	EN	I consent to participate in this training program	Both clinical practice and research	Community-based setting (e.g., community mental health center)	Other Mental Health Professional	Other masters degree	No	Yes	No	56	Female	Black or African American	Not Hispanic or Latino	Yes	False	Attenuated psychosis range	Normal range	Attenuated psychosis range	Attenuated psychosis range	Fully psychotic range	"Could you give me an example?"	Fully psychotic range	Normal range	Normal range	Comorbid APS and Major Depression	Attenuated psychosis range	Frankly psychotic disorder	Normal range	Yes	11	11	78.6
2020-07-31 12:32:16	2020-07-31 13:53:38	100	4881	True	2020-07-31 13:53:38	anonymous	EN	I consent to participate in this training program	Both clinical practice and research	Academic setting (e.g., university, college, teaching hospital)	Researcher	BA or BS	Yes	Yes	No	22	Female	White	Hispanic or Latino	Yes	False	Attenuated psychosis range	Normal range	Fully psychotic range	Attenuated psychosis range	Fully psychotic range	"Could you give me an example?"	Fully psychotic range	Attenuated psychosis range	Attenuated psychosis range	Comorbid APS and Major Depression	Normal range	Frankly psychotic disorder	Normal range	Yes	13	13	92.9
2020-07-31 15:02:29	2020-07-31 15:34:32	100	1922	True	2020-07-31 15:34:32	anonymous	EN	I consent to participate in this training program	Clinical practice	Community-based setting (e.g., community mental health center)	Other Mental Health Professional	MA	Yes	Yes	No	27	Female	Asian or Asian American	Hispanic or Latino	Yes	False	Attenuated psychosis range	Normal range	Fully psychotic range	Attenuated psychosis range	Fully psychotic range	"Could you give me an example?"	Fully psychotic range	Normal range	Attenuated psychosis range	Comorbid APS and Major Depression	Attenuated psychosis range	Frankly psychotic disorder	Normal range	Yes	13	13	92.9
2020-07-31 12:44:00	2020-07-31 17:56:40	100	18760	True	2020-07-31 17:56:41	anonymous	EN	I consent to participate in this training program	Clinical practice	Community-based setting (e.g., community mental health center)	Social Worker	BA or BS	No	No	No	34	Female	White	Hispanic or Latino	Yes	True	Attenuated psychosis range	Normal range		Fully psychotic range	Fully psychotic range	"Could you give me an example?"	Fully psychotic range	Normal range	Normal range	Comorbid APS and Major Depression	Normal range	Frankly psychotic disorder	Normal range	Yes	10	10	71.4
2020-08-03 15:17:44	2020-08-03 16:51:59	100	5654	True	2020-08-03 16:51:59	anonymous	EN	I consent to participate in this training program	Clinical practice	Community-based setting (e.g., community mental health center)	Occupational Therapist	Other doctoral degree	No	No	No	29	Female	White	Not Hispanic or Latino	Yes	False	Attenuated psychosis range	Attenuated psychosis range	Fully psychotic range	Attenuated psychosis range	Fully psychotic range	"Could you give me an example?"	Fully psychotic range	Normal range	Attenuated psychosis range	APS symptoms Better Accounted for by Major Depression Diagnosis	Normal range	Frankly psychotic disorder	Normal range	Yes	12	12	85.7
2020-08-03 19:44:11	2020-08-03 20:19:49	100	2137	True	2020-08-03 20:19:49	anonymous	EN	I consent to participate in this training program	Clinical practice	Community-based setting (e.g., community mental health center)	Other Mental Health Professional	MA	Yes	Yes	No	58	Female	White	Hispanic or Latino	Yes	False	Attenuated psychosis range	Normal range	Fully psychotic range		Fully psychotic range	"Could you give me an example?"	Fully psychotic range	Normal range	Attenuated psychosis range	Comorbid APS and Major Depression	Normal range	Frankly psychotic disorder	Normal range	Yes	13	13	92.9
2020-08-05 16:34:06	2020-08-05 19:14:15	100	9608	True	2020-08-05 19:14:16	anonymous	EN	I consent to participate in this training program	Clinical practice	Community-based setting (e.g., community mental health center)	Social Worker	MSW	Yes	Yes	No	26	Female	Black or African American	Not Hispanic or Latino	Yes	False	Attenuated psychosis range	Normal range	Fully psychotic range	Attenuated psychosis range	Fully psychotic range	"Could you give me an example?"	Fully psychotic range	Normal range	Attenuated psychosis range	Comorbid APS and Major Depression	Attenuated psychosis range	Frankly psychotic disorder	Normal range	Yes	13	13	92.9
2020-07-29 10:40:37	2020-07-30 10:27:09	23	85591	False	2020-08-06 10:27:10	anonymous	EN	I consent to participate in this training program	Clinical practice	Academic setting (e.g., university, college, teaching hospital)	Psychologist	PhD	Yes	No	No	38	Female	White	Not Hispanic or Latino																	0
2020-08-06 10:33:51	2020-08-06 11:05:37	100	1905	True	2020-08-06 11:05:37	anonymous	EN	I consent to participate in this training program	Research	Academic setting (e.g., university, college, teaching hospital)	Researcher	BA or BS	Yes	Yes	No	25	Female	White	Not Hispanic or Latino	Yes	False	Attenuated psychosis range	Normal range	Fully psychotic range	Attenuated psychosis range	Fully psychotic range	"Could you give me an example?"	Fully psychotic range	Normal range	Attenuated psychosis range	Comorbid APS and Major Depression	Normal range	Frankly psychotic disorder	Normal range	Yes	14	14	100
2020-08-07 12:49:47	2020-08-07 13:14:53	100	1506	True	2020-08-07 13:14:53	anonymous	EN	I consent to participate in this training program	Clinical practice	Community-based setting (e.g., community mental health center)	Social Worker	MSW	No	No	No	32	Female	White	Not Hispanic or Latino	Yes	False	Attenuated psychosis range	Attenuated psychosis range	Fully psychotic range	Attenuated psychosis range	Fully psychotic range	"Could you give me an example?"	Fully psychotic range	Fully psychotic range	Attenuated psychosis range	Comorbid APS and Major Depression	Normal range	Frankly psychotic disorder	Normal range	Yes	12	12	85.7
2020-08-07 15:11:04	2020-08-07 15:47:12	100	2167	True	2020-08-07 15:47:13	anonymous	EN	I consent to participate in this training program	Clinical practice	Community-based setting (e.g., community mental health center)	Other Mental Health Professional	Other masters degree	No	No	No	35	Female	White	Not Hispanic or Latino	Yes	False	Attenuated psychosis range	Normal range	Fully psychotic range	Attenuated psychosis range	Fully psychotic range	"Could you give me an example?"	Fully psychotic range	Fully psychotic range	Attenuated psychosis range	APS symptoms Better Accounted for by Major Depression Diagnosis	Normal range	Frankly psychotic disorder	Normal range	Yes	12	12	85.7
2020-08-07 19:23:58	2020-08-07 19:36:35	100	757	True	2020-08-07 19:36:35	anonymous	EN	I consent to participate in this training program	Clinical practice	Community-based setting (e.g., community mental health center)	Other Mental Health Professional	Other masters degree	Yes	Yes	No	40	Female	White	Not Hispanic or Latino	Yes	False	Attenuated psychosis range	Normal range	Fully psychotic range	Attenuated psychosis range	Fully psychotic range	"Could you give me an example?"	Attenuated psychosis range	Normal range	Attenuated psychosis range	Comorbid APS and Major Depression	Normal range	Frankly psychotic disorder	Normal range	No	13	13	92.9
2020-08-10 09:00:31	2020-08-10 09:33:12	100	1960	True	2020-08-10 09:33:12	anonymous	EN	I consent to participate in this training program	Clinical practice	Community-based setting (e.g., community mental health center)	Other Physician (e.g., General Medicine)	Other doctoral degree	No	No	No	32	Female	White	Not Hispanic or Latino	Yes	False	Attenuated psychosis range	Normal range	Fully psychotic range	Attenuated psychosis range	Fully psychotic range	"Could you give me an example?"	Fully psychotic range	Normal range	Normal range	Comorbid APS and Major Depression	Attenuated psychosis range	Frankly psychotic disorder	Normal range	Yes	12	12	85.7
2020-08-10 12:05:24	2020-08-10 13:15:09	100	4185	True	2020-08-10 13:15:10	anonymous	EN	I consent to participate in this training program	Clinical practice	Community-based setting (e.g., community mental health center)	Other Mental Health Professional	MA	No	Yes	No	53	Female	White	Not Hispanic or Latino	Yes	False	Attenuated psychosis range	Normal range	Fully psychotic range	Attenuated psychosis range	Fully psychotic range	"Could you give me an example?"	Fully psychotic range	Normal range	Attenuated psychosis range	Comorbid APS and Major Depression	Normal range	Frankly psychotic disorder	Normal range	Yes	14	14	100
2020-08-10 12:52:06	2020-08-10 13:16:25	100	1458	True	2020-08-10 13:16:25	anonymous	EN	I consent to participate in this training program	Clinical practice	Community-based setting (e.g., community mental health center)	Occupational Therapist	Other doctoral degree	Yes	Yes	No	35	Female	White	Not Hispanic or Latino	Yes	False	Attenuated psychosis range	Normal range	Fully psychotic range	Attenuated psychosis range	Fully psychotic range	"Could you give me an example?"	Fully psychotic range	Attenuated psychosis range	Attenuated psychosis range	Comorbid APS and Major Depression	Normal range	Frankly psychotic disorder	Normal range	Yes	13	13	92.9
2020-08-10 11:34:38	2020-08-10 13:43:09	100	7711	True	2020-08-10 13:43:10	anonymous	EN	I consent to participate in this training program	Clinical practice	Community-based setting (e.g., community mental health center)	Social Worker	MSW	No	No	No	33	Female	White	Hispanic or Latino	No																0
2020-08-10 13:43:36	2020-08-10 14:55:22	100	4305	True	2020-08-10 14:55:22	anonymous	EN	I consent to participate in this training program	Clinical practice	Community-based setting (e.g., community mental health center)	Social Worker	MSW	No	No	No	33	Female	White	Hispanic or Latino	Yes	False	Attenuated psychosis range	Attenuated psychosis range	Fully psychotic range	Attenuated psychosis range	Fully psychotic range	"Could you give me an example?"	Fully psychotic range	Attenuated psychosis range	Attenuated psychosis range	APS symptoms Better Accounted for by Major Depression Diagnosis	Normal range	Neither APS nor frank psychosis	Normal range	Yes	10	10	71.4
2020-08-10 14:44:02	2020-08-10 14:57:44	100	822	True	2020-08-10 14:57:44	anonymous	EN	I consent to participate in this training program	Clinical practice	Community-based setting (e.g., community mental health center)	Social Worker	MSW	Yes	Yes	Yes	26	Female	Black or African American	Not Hispanic or Latino	Yes	False	Attenuated psychosis range	Normal range	Fully psychotic range	Attenuated psychosis range	Fully psychotic range	"Could you give me an example?"	Attenuated psychosis range	Normal range	Attenuated psychosis range	Comorbid APS and Major Depression	Normal range	Frankly psychotic disorder	Normal range	Yes	13	13	92.9
2020-08-10 13:46:10	2020-08-10 15:27:37	100	6086	True	2020-08-10 15:27:37	anonymous	EN	I consent to participate in this training program	Clinical practice	Community-based setting (e.g., community mental health center)	Other Mental Health Professional	Other masters degree	No	No	No	36	Female	American Indian or Alaska Native	Hispanic or Latino	Yes	False	Attenuated psychosis range	Normal range	Fully psychotic range	Fully psychotic range	Fully psychotic range	"Could you give me an example?"	Fully psychotic range	Attenuated psychosis range	Attenuated psychosis range	Comorbid APS and Major Depression	Normal range	Frankly psychotic disorder	Normal range	Yes	12	12	85.7
2020-08-10 14:53:33	2020-08-10 15:33:49	100	2416	True	2020-08-10 15:33:49	anonymous	EN	I consent to participate in this training program	Clinical practice	Community-based setting (e.g., community mental health center)	Other Mental Health Professional	MSW	Yes	Yes	No	63	Female	White	Not Hispanic or Latino	Yes	False	Attenuated psychosis range	Normal range	Fully psychotic range	Attenuated psychosis range	Fully psychotic range	"Could you give me an example?"	Fully psychotic range	Attenuated psychosis range	Attenuated psychosis range	Comorbid APS and Major Depression	Normal range	Frankly psychotic disorder	Attenuated psychosis range	Yes	12	12	85.7
2020-08-10 15:07:11	2020-08-10 15:39:43	100	1951	True	2020-08-10 15:39:44	anonymous	EN	I consent to participate in this training program	Clinical practice	Community-based setting (e.g., community mental health center)	Social Worker	BA or BS	No	No	No	23	Female	White	Not Hispanic or Latino	Yes	False	Attenuated psychosis range	Normal range	Fully psychotic range	Fully psychotic range	Fully psychotic range	"Could you give me an example?"	Fully psychotic range	Attenuated psychosis range	Attenuated psychosis range	Comorbid APS and Major Depression	Normal range	Frankly psychotic disorder	Normal range	Yes	12	12	85.7
2020-08-10 15:24:50	2020-08-10 17:43:18	100	8307	True	2020-08-10 17:43:18	anonymous	EN	I consent to participate in this training program	Clinical practice	Community-based setting (e.g., community mental health center)	Occupational Therapist	Other doctoral degree	No	No	Yes	29	Female	White	Not Hispanic or Latino	No																0
2020-08-10 13:31:57	2020-08-10 21:55:33	100	30215	True	2020-08-10 21:55:34	anonymous	EN	I consent to participate in this training program	Research	Community-based setting (e.g., community mental health center)	Other Mental Health Professional	None	No	No	No	48	Female	White	Not Hispanic or Latino	Yes	True	Attenuated psychosis range	Normal range	Fully psychotic range	Attenuated psychosis range	Fully psychotic range	"Could you give me an example?"	Fully psychotic range	Attenuated psychosis range	Attenuated psychosis range	APS symptoms Better Accounted for by Major Depression Diagnosis	Normal range	Neither APS nor frank psychosis	Normal range	Yes	10	10	71.4
2020-08-11 17:07:01	2020-08-11 17:36:12	100	1750	True	2020-08-11 17:36:13	anonymous	EN	I consent to participate in this training program	Clinical practice	Community-based setting (e.g., community mental health center)	Other Mental Health Professional	MA	Yes	No	No	59	Male	White	Not Hispanic or Latino	Yes	False	Attenuated psychosis range	Normal range	Fully psychotic range	Attenuated psychosis range	Attenuated psychosis range	"Could you give me an example?"	Fully psychotic range	Normal range	Attenuated psychosis range	APS symptoms Better Accounted for by Major Depression Diagnosis	Normal range	DSM-5 Attenuated Psychosis Syndrome	Normal range	Yes	11	11	78.6
2020-08-11 20:12:35	2020-08-11 21:39:41	100	5225	True	2020-08-11 21:39:41	anonymous	EN	I consent to participate in this training program	Clinical practice	Community-based setting (e.g., community mental health center)	Psychiatrist	MD	No	No	No	36	Female	Asian or Asian American	Not Hispanic or Latino	Yes	False	Attenuated psychosis range	Normal range	Fully psychotic range	Attenuated psychosis range	Fully psychotic range	"Could you give me an example?"	Fully psychotic range	Normal range	Attenuated psychosis range	Comorbid APS and Major Depression	Normal range	Frankly psychotic disorder	Normal range	Yes	14	14	100
2020-08-12 08:07:14	2020-08-12 08:20:43	100	809	True	2020-08-12 08:20:44	anonymous	EN	I consent to participate in this training program	Clinical practice	Community-based setting (e.g., community mental health center)	Other Mental Health Professional	MA	No	Yes	No	29	Female	White	Hispanic or Latino	Yes	False	Attenuated psychosis range	Normal range	Fully psychotic range	Attenuated psychosis range	Fully psychotic range	"Could you give me an example?"	Fully psychotic range	Attenuated psychosis range	Attenuated psychosis range	Comorbid APS and Major Depression	Normal range	DSM-5 Attenuated Psychosis Syndrome	Normal range	Yes	12	12	85.7
2020-08-12 16:48:23	2020-08-12 16:59:55	100	691	True	2020-08-12 16:59:55	anonymous	EN	I consent to participate in this training program	Clinical practice	Community-based setting (e.g., community mental health center)	Other Mental Health Professional	MA	Yes	Yes	Yes	58	Female	White	Hispanic or Latino	Yes	False	Attenuated psychosis range	Normal range	Fully psychotic range	Attenuated psychosis range	Fully psychotic range	"Could you give me an example?"	Fully psychotic range	Normal range	Attenuated psychosis range	Comorbid APS and Major Depression	Normal range	Frankly psychotic disorder	Normal range	Yes	14	14	100
2020-08-12 16:36:04	2020-08-13 17:53:32	100	91047	True	2020-08-13 17:53:32	anonymous	EN	I consent to participate in this training program	Clinical practice	Community-based setting (e.g., community mental health center)	Other Mental Health Professional	MA	No	No	Yes	53	Female	White	Not Hispanic or Latino		False	Attenuated psychosis range	Attenuated psychosis range	Fully psychotic range	Fully psychotic range	Fully psychotic range	"Could you give me an example?"	Fully psychotic range	Attenuated psychosis range	Normal range	APS symptoms Better Accounted for by Major Depression Diagnosis	Normal range	Frankly psychotic disorder	Normal range	No	9	9	64.3
2020-08-07 15:23:35	2020-08-07 15:38:15	82	880	False	2020-08-14 15:38:40	anonymous	EN	I consent to participate in this training program	Both clinical practice and research	Community-based setting (e.g., community mental health center)	Other Mental Health Professional	MA	Yes	Yes	No	44	Female	White	Not Hispanic or Latino	Yes	False	Attenuated psychosis range	Attenuated psychosis range	Fully psychotic range	Fully psychotic range	Fully psychotic range	"Could you give me an example?"	Attenuated psychosis range	Fully psychotic range							5
2020-08-14 14:33:04	2020-08-14 15:44:12	100	4267	True	2020-08-14 15:44:12	anonymous	EN	I consent to participate in this training program	Clinical practice	Community-based setting (e.g., community mental health center)	Other Mental Health Professional	Other masters degree	No	No	No	27	Female	Interracial	Not Hispanic or Latino	Yes	False	Attenuated psychosis range	Normal range	Fully psychotic range	Fully psychotic range	Fully psychotic range	"Could you give me an example?"	Fully psychotic range	Attenuated psychosis range	Attenuated psychosis range	Comorbid APS and Major Depression	Normal range	Frankly psychotic disorder	Normal range	Yes	12	12	85.7
2020-08-10 12:59:55	2020-08-14 18:33:43	100	365628	True	2020-08-14 18:33:44	anonymous	EN	I consent to participate in this training program	Clinical practice	Community-based setting (e.g., community mental health center)	Nurse	None	No	No	No	59	Female	White	Not Hispanic or Latino	Yes	True	Attenuated psychosis range	Normal range	Fully psychotic range	Attenuated psychosis range	Fully psychotic range	"Could you give me an example?"	Attenuated psychosis range	Normal range	Attenuated psychosis range	APS symptoms Better Accounted for by Major Depression Diagnosis	Normal range	DSM-5 Attenuated Psychosis Syndrome	Normal range	Yes	10	10	71.4
2020-08-10 14:01:21	2020-08-10 14:02:01	8	40	False	2020-08-17 14:02:04	anonymous	EN	I consent to participate in this training program	Clinical practice	Community-based setting (e.g., community mental health center)																										0
2020-08-17 14:16:11	2020-08-17 16:10:46	100	6875	True	2020-08-17 16:10:46	anonymous	EN	I consent to participate in this training program	Clinical practice	Community-based setting (e.g., community mental health center)	Other Mental Health Professional	Other masters degree	No	Yes	No	32	Female	Interracial	Hispanic or Latino	Yes	False	Attenuated psychosis range	Normal range	Fully psychotic range	Fully psychotic range	Fully psychotic range	"Could you give me an example?"	Fully psychotic range	Normal range	Attenuated psychosis range	Comorbid APS and Major Depression	Normal range	Frankly psychotic disorder	Normal range	Yes	13	13	92.9
2020-08-11 08:43:53	2020-08-11 08:50:47	41	414	False	2020-08-18 08:51:32	anonymous	EN	I consent to participate in this training program	Clinical practice	Community-based setting (e.g., community mental health center)	Other Mental Health Professional	MA	No	Yes	No	29	Female	White	Hispanic or Latino																	0
2020-08-11 10:43:55	2020-08-11 19:56:43	23	33167	False	2020-08-18 19:56:57	anonymous	EN	I consent to participate in this training program	Clinical practice	Community-based setting (e.g., community mental health center)	Other Mental Health Professional	BA or BS	No	No	No	47	Female	White	Not Hispanic or Latino																	0
2020-08-12 20:15:59	2020-08-12 20:19:11	30	191	False	2020-08-19 20:20:08	anonymous	EN	I consent to participate in this training program	Clinical practice	Community-based setting (e.g., community mental health center)	Other Mental Health Professional	MSW	No	No	No	28	Female	White	Not Hispanic or Latino																	0
2020-08-20 16:34:06	2020-08-20 17:03:14	100	1748	True	2020-08-20 17:03:15	anonymous	EN	I consent to participate in this training program	Both clinical practice and research	Academic setting (e.g., university, college, teaching hospital)	Researcher	BA or BS	Yes	Yes	Yes	22	Female	White	Hispanic or Latino	Yes	False	Attenuated psychosis range	Normal range	Fully psychotic range	Attenuated psychosis range	Fully psychotic range	"Could you give me an example?"	Attenuated psychosis range	Attenuated psychosis range	Attenuated psychosis range	Comorbid APS and Major Depression	Normal range	Frankly psychotic disorder	Normal range	Yes	12	12	85.7
2020-08-13 17:53:38	2020-08-13 17:57:01	23	203	False	2020-08-20 17:57:02	anonymous	EN	I consent to participate in this training program	Clinical practice	Community-based setting (e.g., community mental health center)	Other Mental Health Professional	MA	No	No	Yes	53	Female	White	Not Hispanic or Latino																	0
2020-08-14 18:02:51	2020-08-14 18:05:36	5	164	False	2020-08-21 18:05:37	anonymous	EN	I consent to participate in this training program																												0
2020-08-17 10:21:52	2020-08-17 10:22:12	8	19	False	2020-08-24 10:22:13	anonymous	EN	I consent to participate in this training program	Clinical practice	Community-based setting (e.g., community mental health center)																										0
2020-08-24 18:36:31	2020-08-24 20:56:13	100	8381	True	2020-08-24 20:56:13	anonymous	EN	I consent to participate in this training program	Both clinical practice and research	Community-based setting (e.g., community mental health center)	Social Worker	MSW	Yes	Yes	No	61	Female	White	Not Hispanic or Latino	Yes	False	Attenuated psychosis range	Normal range	Fully psychotic range	Attenuated psychosis range	Fully psychotic range	"Could you give me an example?"	Fully psychotic range	Normal range	Attenuated psychosis range	Comorbid APS and Major Depression	Normal range	Frankly psychotic disorder	Normal range	Yes	14	14	100
2020-08-25 12:58:09	2020-08-26 06:08:56	100	61847	True	2020-08-26 06:08:56	anonymous	EN	I consent to participate in this training program	Clinical practice	Community-based setting (e.g., community mental health center)	Other Mental Health Professional	MA	No	No	No	44	Male	White	Not Hispanic or Latino	Yes	False		Normal range	Fully psychotic range	Attenuated psychosis range	Fully psychotic range		Fully psychotic range	Fully psychotic range	Attenuated psychosis range	Comorbid APS and Major Depression	Attenuated psychosis range	Frankly psychotic disorder	Normal range	No	10	10	71.4
2020-08-27 11:31:45	2020-08-27 11:39:12	100	447	True	2020-08-27 11:39:13	anonymous	EN	I consent to participate in this training program	Clinical practice	Community-based setting (e.g., community mental health center)	Other Physician (e.g., General Medicine)	Other doctoral degree	No	No	No	32	Female	White	Not Hispanic or Latino	Yes	False	Attenuated psychosis range	Normal range	Fully psychotic range	Attenuated psychosis range	Fully psychotic range	"Could you give me an example?"	Fully psychotic range	Normal range	Normal range	APS symptoms Better Accounted for by Major Depression Diagnosis	Attenuated psychosis range	Frankly psychotic disorder	Normal range	Yes	11	11	78.6
2020-09-01 14:17:45	2020-09-01 15:08:07	100	3022	True	2020-09-01 15:08:08	anonymous	EN	I consent to participate in this training program	Clinical practice	Community-based setting (e.g., community mental health center)	Social Worker	MSW	No	Yes	No	50	Female	White	Not Hispanic or Latino	Yes	False	Attenuated psychosis range	Normal range	Fully psychotic range	Fully psychotic range	Fully psychotic range	"Could you give me an example?"	Attenuated psychosis range	Fully psychotic range	Attenuated psychosis range	APS symptoms Better Accounted for by Major Depression Diagnosis	Attenuated psychosis range	Frankly psychotic disorder	Normal range	Yes	9	9	64.3
2020-09-01 14:30:52	2020-09-01 15:41:01	100	4208	True	2020-09-01 15:41:01	anonymous	EN	I consent to participate in this training program	Clinical practice	Community-based setting (e.g., community mental health center)	Social Worker	MSW	Yes	Yes	No	34	Male	White	Not Hispanic or Latino	Yes	False	Attenuated psychosis range	Attenuated psychosis range	Fully psychotic range	Fully psychotic range	Fully psychotic range	"Could you give me an example?"	Attenuated psychosis range	Attenuated psychosis range	Attenuated psychosis range	Comorbid APS and Major Depression	Normal range	DSM-5 Attenuated Psychosis Syndrome	Normal range	No	9	9	64.3
2020-09-01 15:41:09	2020-09-01 18:38:37	100	10647	True	2020-09-01 18:38:38	anonymous	EN	I consent to participate in this training program	Clinical practice	Community-based setting (e.g., community mental health center)	Social Worker	MSW	No	Yes	No	35	Male	White	Not Hispanic or Latino	Yes	False	Attenuated psychosis range	Normal range	Fully psychotic range	Fully psychotic range	Fully psychotic range	"Could you give me an example?"	Fully psychotic range	Normal range	Attenuated psychosis range	Comorbid APS and Major Depression	Normal range	Frankly psychotic disorder	Normal range	Yes	13	13	92.9
2020-09-01 16:55:11	2020-09-01 20:26:56	100	12705	True	2020-09-01 20:26:57	anonymous	EN	I consent to participate in this training program	Clinical practice	Community-based setting (e.g., community mental health center)	Other Mental Health Professional	Other masters degree	No	No	No	36	Female	White	Not Hispanic or Latino	Yes	False	Attenuated psychosis range	Normal range	Fully psychotic range	Attenuated psychosis range	Fully psychotic range	"Could you give me an example?"	Fully psychotic range	Normal range	Attenuated psychosis range	Comorbid APS and Major Depression	Normal range	Frankly psychotic disorder	Normal range	Yes	14	14	100
2020-09-02 13:00:08	2020-09-02 14:03:23	100	3795	True	2020-09-02 14:03:24	anonymous	EN	I consent to participate in this training program	Clinical practice	Community-based setting (e.g., community mental health center)	Other Mental Health Professional	MA	Yes	Yes	No	34	Male	Black or African American	Not Hispanic or Latino	Yes	True	Attenuated psychosis range	Normal range	Fully psychotic range	Attenuated psychosis range	Fully psychotic range	"Could you give me an example?"	Fully psychotic range	Attenuated psychosis range	Attenuated psychosis range	Comorbid APS and Major Depression	Normal range	Frankly psychotic disorder	Normal range	Yes	12	12	85.7
2020-09-04 14:25:49	2020-09-04 14:51:39	100	1550	True	2020-09-04 14:51:40	anonymous	EN	I consent to participate in this training program	Both clinical practice and research	Community-based setting (e.g., community mental health center)	Social Worker	MSW	Yes	Yes	No	32	Female	White	Not Hispanic or Latino	Yes	False	Attenuated psychosis range	Normal range	Fully psychotic range	Attenuated psychosis range	Fully psychotic range	"Could you give me an example?"	Fully psychotic range	Normal range	Attenuated psychosis range	Comorbid APS and Major Depression	Normal range	Frankly psychotic disorder	Normal range	Yes	14	14	100
2020-09-11 10:28:16	2020-09-11 10:55:59	100	1663	True	2020-09-11 10:55:59	anonymous	EN	I consent to participate in this training program	Clinical practice	Community-based setting (e.g., community mental health center)	Social Worker	MSW	No	Yes	No	29	Female	White	Not Hispanic or Latino	Yes	False	Attenuated psychosis range	Normal range	Fully psychotic range	Attenuated psychosis range	Fully psychotic range	"Could you give me an example?"	Fully psychotic range	Normal range	Attenuated psychosis range	Comorbid APS and Major Depression	Normal range	Frankly psychotic disorder	Normal range	Yes	14	14	100
2020-09-17 16:00:03	2020-09-17 16:33:23	100	1999	True	2020-09-17 16:33:23	anonymous	EN	I consent to participate in this training program	Clinical practice	Community-based setting (e.g., community mental health center)	Other Mental Health Professional	MA	No	Yes	No	32	Male	White	Not Hispanic or Latino	Yes	False	Attenuated psychosis range	Normal range	Fully psychotic range	Attenuated psychosis range	Fully psychotic range	"Could you give me an example?"	Fully psychotic range	Attenuated psychosis range	Attenuated psychosis range	Comorbid APS and Major Depression	Normal range	Frankly psychotic disorder	Normal range	Yes	13	13	92.9
2020-09-21 12:16:22	2020-09-21 12:30:37	100	855	True	2020-09-21 12:30:38	anonymous	EN	I consent to participate in this training program	Clinical practice	Community-based setting (e.g., community mental health center)	Social Worker	MSW	No	Yes	No	27	Female	White	Not Hispanic or Latino	Yes	False	Attenuated psychosis range	Normal range	Fully psychotic range	Fully psychotic range	Fully psychotic range	"Could you give me an example?"	Fully psychotic range	Normal range	Attenuated psychosis range	Comorbid APS and Major Depression	Normal range	Frankly psychotic disorder	Normal range	Yes	13	13	92.9
2020-09-22 14:55:39	2020-09-22 17:05:44	100	7805	True	2020-09-22 17:05:45	anonymous	EN	I consent to participate in this training program	Clinical practice	Community-based setting (e.g., community mental health center)	Other Mental Health Professional	PsyD	No	No	No	31	Female	Black or African American	Not Hispanic or Latino	Yes	False	Attenuated psychosis range	Normal range	Fully psychotic range	Fully psychotic range	Fully psychotic range	"Could you give me an example?"	Fully psychotic range	Fully psychotic range	Attenuated psychosis range	Comorbid APS and Major Depression	Normal range	Frankly psychotic disorder	Normal range	Yes	12	12	85.7
2020-09-22 15:36:13	2020-09-22 17:47:41	100	7887	True	2020-09-22 17:47:41	anonymous	EN	I consent to participate in this training program	Clinical practice	Community-based setting (e.g., community mental health center)	Social Worker	MSW	No	No	No	40	Female	White	Not Hispanic or Latino	Yes	True	Attenuated psychosis range	Normal range	Fully psychotic range	Attenuated psychosis range	Fully psychotic range	"Could you give me an example?"	Normal range	Attenuated psychosis range	Fully psychotic range	APS symptoms Better Accounted for by Major Depression Diagnosis	Normal range	DSM-5 Attenuated Psychosis Syndrome	Normal range	Yes	8	8	57.1
2020-09-15 18:04:12	2020-09-15 18:15:51	55	698	False	2020-09-22 18:15:56	anonymous	EN	I consent to participate in this training program	Clinical practice	Community-based setting (e.g., community mental health center)	Social Worker	MSW	Yes	Yes	Yes	36	Female	White	Not Hispanic or Latino																	0
2020-09-24 12:24:56	2020-09-24 13:34:33	100	4176	True	2020-09-24 13:34:34	anonymous	EN	I consent to participate in this training program	Clinical practice	Community-based setting (e.g., community mental health center)	Social Worker	MSW	Yes	Yes	No	29	Female	White	Not Hispanic or Latino	Yes	False	Attenuated psychosis range	Normal range	Fully psychotic range	Attenuated psychosis range	Fully psychotic range	"Could you give me an example?"	Fully psychotic range	Normal range	Attenuated psychosis range	Comorbid APS and Major Depression	Normal range	Frankly psychotic disorder	Normal range	Yes	14	14	100
2020-09-25 16:25:26	2020-09-25 16:47:25	100	1319	True	2020-09-25 16:47:26	anonymous	EN	I consent to participate in this training program	Clinical practice	Community-based setting (e.g., community mental health center)	Other Mental Health Professional	MA	No	No	Yes	53	Female	White	Not Hispanic or Latino	Yes	True	Attenuated psychosis range	Normal range	Fully psychotic range	Attenuated psychosis range	Fully psychotic range	"Could you give me an example?"	Fully psychotic range	Normal range	Normal range	Comorbid APS and Major Depression	Normal range	Frankly psychotic disorder	Normal range	No	12	12	85.7
2020-09-17 12:17:52	2020-09-28 16:46:07	100	966495	True	2020-09-28 16:46:08	anonymous	EN	I consent to participate in this training program	Clinical practice	Community-based setting (e.g., community mental health center)	Nurse	Other masters degree	No	No	No	44	Female	White	Hispanic or Latino	No																0
2020-09-28 16:46:36	2020-09-28 17:01:32	100	896	True	2020-09-28 17:01:33	anonymous	EN	I consent to participate in this training program	Clinical practice	Community-based setting (e.g., community mental health center)	Nurse	Other masters degree	No	No	Yes	44	Female	White	Hispanic or Latino	Yes	False	Attenuated psychosis range	Normal range	Fully psychotic range	Attenuated psychosis range	Fully psychotic range	"Could you give me an example?"	Fully psychotic range	Normal range	Attenuated psychosis range	Comorbid APS and Major Depression	Normal range	Frankly psychotic disorder	Normal range	Yes	14	14	100
2020-09-28 17:40:28	2020-09-28 18:16:45	100	2177	True	2020-09-28 18:16:45	anonymous	EN	I consent to participate in this training program	Clinical practice	Community-based setting (e.g., community mental health center)	Non-Mental Health Professional	Other masters degree	No	Yes	No	44	Female	White	Not Hispanic or Latino	Yes	False	Attenuated psychosis range	Normal range	Fully psychotic range	Attenuated psychosis range	Fully psychotic range	"Could you give me an example?"	Fully psychotic range	Attenuated psychosis range	Normal range	Comorbid APS and Major Depression	Normal range	Frankly psychotic disorder	Normal range	Yes	12	12	85.7
2020-10-01 08:23:32	2020-10-01 13:03:32	100	16800	True	2020-10-01 13:03:33	anonymous	EN	I consent to participate in this training program	Both clinical practice and research	Community-based setting (e.g., community mental health center)	Other Mental Health Professional	MA	Yes	Yes	No	33	Female	White	Not Hispanic or Latino	Yes	False	Attenuated psychosis range	Normal range	Fully psychotic range	Attenuated psychosis range	Fully psychotic range	"Could you give me an example?"	Fully psychotic range	Attenuated psychosis range	Attenuated psychosis range	Comorbid APS and Major Depression	Normal range	Frankly psychotic disorder	Normal range	Yes	13	13	92.9
2020-10-05 16:18:05	2020-10-05 17:07:17	100	2951	True	2020-10-05 17:07:18	anonymous	EN	I consent to participate in this training program	Clinical practice	Community-based setting (e.g., community mental health center)	Other Mental Health Professional	MA	No	No	No	45	Non-binary	White	Not Hispanic or Latino	Yes	False	Attenuated psychosis range	Normal range	Fully psychotic range	Attenuated psychosis range	Fully psychotic range	"Could you give me an example?"	Fully psychotic range	Normal range	Attenuated psychosis range	APS symptoms Better Accounted for by Major Depression Diagnosis	Normal range	Frankly psychotic disorder	Normal range	Yes	13	13	92.9
2020-10-12 14:26:11	2020-10-12 14:35:15	100	544	True	2020-10-12 14:35:15	anonymous	EN	I consent to participate in this training program	Clinical practice	Community-based setting (e.g., community mental health center)	Other Mental Health Professional	MA	Yes	Yes	Yes	60	Male	White	Not Hispanic or Latino	No																0
2020-10-13 20:52:00	2020-10-13 21:19:34	100	1654	True	2020-10-13 21:19:35	anonymous	EN	I do not consent to participate in this training program																												0
2020-10-13 21:20:09	2020-10-13 21:28:39	100	510	True	2020-10-13 21:28:40	anonymous	EN	I consent to participate in this training program	Research	Academic setting (e.g., university, college, teaching hospital)	Researcher	PhD	Yes	Yes	No	38	Female	White	Not Hispanic or Latino	Yes	False	Attenuated psychosis range	Attenuated psychosis range	Fully psychotic range	Attenuated psychosis range	Fully psychotic range	"Could you give me an example?"	Fully psychotic range	Fully psychotic range	Attenuated psychosis range	Comorbid APS and Major Depression	Normal range	Frankly psychotic disorder	Normal range	No	12	12	85.7
2020-10-15 12:46:53	2020-10-15 21:35:05	100	31691	True	2020-10-15 21:35:06	anonymous	EN	I consent to participate in this training program	Research	Academic setting (e.g., university, college, teaching hospital)	Researcher	PhD	Yes	Yes	No	36	Female	White	Hispanic or Latino	Yes	False	Attenuated psychosis range	Normal range	Fully psychotic range	Attenuated psychosis range	Fully psychotic range	"Could you give me an example?"	Attenuated psychosis range	Fully psychotic range	Attenuated psychosis range	Comorbid APS and Major Depression	Normal range	Frankly psychotic disorder	Normal range	Yes	12	12	85.7
2020-10-08 14:53:34	2020-10-09 09:07:31	59	65636	False	2020-10-16 09:08:12	anonymous	EN	I consent to participate in this training program	Both clinical practice and research	Community-based setting (e.g., community mental health center)	None/Unemployed	MD	No	No	No	23	Non-binary	White	Hispanic or Latino	Yes	False	Attenuated psychosis range														2
2020-10-09 13:00:35	2020-10-09 13:03:01	21	146	False	2020-10-16 13:03:20	anonymous	EN	I consent to participate in this training program	Both clinical practice and research	Community-based setting (e.g., community mental health center)	Psychologist	MA	Yes	Yes	No	37	Male	Black or African American	Not Hispanic or Latino																	0
2020-10-09 11:56:08	2020-10-09 14:44:01	36	10073	False	2020-10-16 14:44:19	anonymous	EN	I consent to participate in this training program	Both clinical practice and research	Academic setting (e.g., university, college, teaching hospital)	Social Worker	MSW	Yes	Yes	No	45	Female	Interracial	Not Hispanic or Latino																	0
2020-10-19 00:26:41	2020-10-19 23:20:56	100	82455	True	2020-10-19 23:20:57	anonymous	EN	I consent to participate in this training program	Clinical practice	Community-based setting (e.g., community mental health center)	Other Mental Health Professional	Other masters degree	No	No	No	34	Female	White	Not Hispanic or Latino	Yes	False	Attenuated psychosis range	Normal range	Fully psychotic range	Attenuated psychosis range	Fully psychotic range	"Could you give me an example?"	Attenuated psychosis range	Normal range	Attenuated psychosis range	Comorbid APS and Major Depression	Normal range	Frankly psychotic disorder	Normal range	Yes	13	13	92.9
2020-10-12 13:36:12	2020-10-13 10:27:48	8	75096	False	2020-10-20 10:27:56	anonymous	EN	I consent to participate in this training program	Clinical practice	Academic setting (e.g., university, college, teaching hospital)																										0
2020-10-22 12:25:27	2020-10-22 14:32:07	100	7599	True	2020-10-22 14:32:07	anonymous	EN	I consent to participate in this training program	Clinical practice	Academic setting (e.g., university, college, teaching hospital)	Psychologist	PhD	No	No	No	34	Female	Asian or Asian American	Not Hispanic or Latino	Yes	False	Attenuated psychosis range	Normal range	Fully psychotic range	Attenuated psychosis range	Fully psychotic range	"Could you give me an example?"	Fully psychotic range	Fully psychotic range	Attenuated psychosis range	Comorbid APS and Major Depression	Normal range	Frankly psychotic disorder	Normal range	Yes	13	13	92.9
2020-10-26 18:24:14	2020-10-26 18:45:01	100	1246	True	2020-10-26 18:45:02	anonymous	EN	I consent to participate in this training program	Both clinical practice and research	Academic setting (e.g., university, college, teaching hospital)	Psychologist	PhD	Yes	Yes	No	34	Female	Interracial	Not Hispanic or Latino	Yes	False	Attenuated psychosis range	Normal range	Fully psychotic range	Attenuated psychosis range	Fully psychotic range	"Could you give me an example?"	Fully psychotic range	Fully psychotic range	Attenuated psychosis range	Comorbid APS and Major Depression	Normal range	Frankly psychotic disorder	Normal range	No	13	13	92.9
2020-10-28 17:23:16	2020-10-29 18:02:49	100	88773	True	2020-10-29 18:02:49	anonymous	EN	I consent to participate in this training program	Clinical practice	Community-based setting (e.g., community mental health center)	Psychiatrist	MD	No	No	Yes	38	Female	Asian or Asian American	Not Hispanic or Latino	No																0
2020-11-02 15:57:10	2020-11-02 16:51:39	100	3269	True	2020-11-02 16:51:39	anonymous	EN	I consent to participate in this training program	Research	Academic setting (e.g., university, college, teaching hospital)	Psychologist	Other masters degree	No	Yes	No	30	Female	Asian or Asian American	Not Hispanic or Latino	Yes	False	Attenuated psychosis range	Normal range	Fully psychotic range	Attenuated psychosis range	Fully psychotic range	"Could you give me an example?"	Fully psychotic range	Fully psychotic range	Normal range	Comorbid APS and Major Depression	Attenuated psychosis range	Frankly psychotic disorder	Normal range	No	11	11	78.6
2020-11-02 16:51:52	2020-11-02 16:56:14	100	261	True	2020-11-02 16:56:14	anonymous	EN	I consent to participate in this training program	Research	Academic setting (e.g., university, college, teaching hospital)	Psychologist	Other masters degree	No	Yes	Yes	30	Female	Asian or Asian American	Not Hispanic or Latino	Yes	False	Attenuated psychosis range	Normal range	Fully psychotic range	Attenuated psychosis range	Fully psychotic range	"Could you give me an example?"	Fully psychotic range	Normal range	Normal range	Comorbid APS and Major Depression	Normal range	Frankly psychotic disorder	Normal range	Yes	13	13	92.9
2020-11-07 16:35:10	2020-11-07 17:08:40	100	2009	True	2020-11-07 17:08:41	anonymous	EN	I consent to participate in this training program	Research	Academic setting (e.g., university, college, teaching hospital)	Researcher	BA or BS	Yes	Yes	No	26	Female	White	Not Hispanic or Latino	Yes	False	Attenuated psychosis range	Normal range	Fully psychotic range	Attenuated psychosis range	Fully psychotic range	"Could you give me an example?"	Fully psychotic range	Attenuated psychosis range	Attenuated psychosis range	Comorbid APS and Major Depression	Normal range	Frankly psychotic disorder	Normal range	Yes	13	13	92.9
2020-11-09 12:44:40	2020-11-09 13:57:28	100	4367	True	2020-11-09 13:57:28	anonymous	EN	I consent to participate in this training program	Clinical practice	Community-based setting (e.g., community mental health center)	Social Worker	MSW	Yes	Yes	No	57	Female	White	Not Hispanic or Latino	Yes	False	Attenuated psychosis range	Normal range	Fully psychotic range	Fully psychotic range	Fully psychotic range	"Could you give me an example?"	Fully psychotic range	Attenuated psychosis range	Attenuated psychosis range	Comorbid APS and Major Depression	Normal range	Frankly psychotic disorder	Normal range	Yes	12	12	85.7
2020-11-09 12:41:52	2020-11-09 14:06:28	100	5075	True	2020-11-09 14:06:28	anonymous	EN	I consent to participate in this training program	Both clinical practice and research	Community-based setting (e.g., community mental health center)	Other Mental Health Professional	MA	No	No	No	28	Female	Black or African American	Hispanic or Latino	Yes	False	Attenuated psychosis range	Normal range	Fully psychotic range	Attenuated psychosis range	Attenuated psychosis range	"Could you give me an example?"	Fully psychotic range	Attenuated psychosis range	Attenuated psychosis range	APS symptoms Better Accounted for by Major Depression Diagnosis	Normal range	Frankly psychotic disorder	Normal range	Yes	11	11	78.6
2020-11-16 18:42:30	2020-11-17 02:11:51	100	26961	True	2020-11-17 02:11:52	anonymous	EN	I consent to participate in this training program	Clinical practice	Community-based setting (e.g., community mental health center)	Social Worker	MSW	No	No	No	59	Female	Interracial	Not Hispanic or Latino	Yes	False	Attenuated psychosis range	Normal range	Fully psychotic range	Attenuated psychosis range	Fully psychotic range	"Could you give me an example?"	Fully psychotic range	Attenuated psychosis range	Normal range	Comorbid APS and Major Depression	Normal range	Frankly psychotic disorder	Normal range	Yes	12	12	85.7
2020-11-18 10:26:23	2020-11-18 10:50:02	100	1418	True	2020-11-18 10:50:02	anonymous	EN	I consent to participate in this training program	Both clinical practice and research	Academic setting (e.g., university, college, teaching hospital)	Psychologist	PhD	Yes	Yes	No	42	Female	White	Not Hispanic or Latino	Yes	False	Attenuated psychosis range	Attenuated psychosis range	Fully psychotic range	Attenuated psychosis range	Fully psychotic range	"Could you give me an example?"	Fully psychotic range	Attenuated psychosis range	Attenuated psychosis range	Comorbid APS and Major Depression	Normal range	Frankly psychotic disorder	Normal range	Yes	12	12	85.7
2020-11-19 13:11:01	2020-11-19 13:15:24	100	263	True	2020-11-19 13:15:25	anonymous	EN	I do not consent to participate in this training program																												0
2020-11-19 13:15:39	2020-11-19 16:27:47	100	11528	True	2020-11-19 16:27:47	anonymous	EN	I consent to participate in this training program	Clinical practice	Community-based setting (e.g., community mental health center)	Other Mental Health Professional	MA	Yes	No	Yes	36	Female	White	Not Hispanic or Latino	No																0
2020-12-07 13:43:52	2020-12-07 14:01:28	100	1055	True	2020-12-07 14:01:29	anonymous	EN	I consent to participate in this training program	Clinical practice	Community-based setting (e.g., community mental health center)	Social Worker	MSW	Yes	Yes	No	27	Female	White	Not Hispanic or Latino	Yes	False	Attenuated psychosis range	Normal range	Fully psychotic range	Attenuated psychosis range	Fully psychotic range	"Could you give me an example?"	Fully psychotic range	Attenuated psychosis range	Attenuated psychosis range	Comorbid APS and Major Depression	Normal range	Frankly psychotic disorder	Normal range	Yes	13	13	92.9
2020-12-08 11:01:52	2020-12-08 12:13:42	100	4309	True	2020-12-08 12:13:43	anonymous	EN	I consent to participate in this training program	Both clinical practice and research	Academic setting (e.g., university, college, teaching hospital)	Psychiatrist	MD	Yes	Yes	No	34	Female	Asian or Asian American	Not Hispanic or Latino	Yes	False	Attenuated psychosis range	Normal range	Fully psychotic range	Attenuated psychosis range	Fully psychotic range	"Could you give me an example?"	Fully psychotic range	Attenuated psychosis range	Attenuated psychosis range	Comorbid APS and Major Depression	Normal range	Frankly psychotic disorder	Normal range	Yes	13	13	92.9
2020-12-08 14:39:56	2020-12-08 14:58:50	100	1134	True	2020-12-08 14:58:51	anonymous	EN	I consent to participate in this training program	Both clinical practice and research	Academic setting (e.g., university, college, teaching hospital)	Psychologist	PhD	Yes	Yes	No	32	Female	White	Not Hispanic or Latino	Yes	False	Attenuated psychosis range	Normal range	Fully psychotic range	Attenuated psychosis range	Fully psychotic range	"Could you give me an example?"	Attenuated psychosis range	Attenuated psychosis range	Attenuated psychosis range	Comorbid APS and Major Depression	Normal range	Frankly psychotic disorder	Normal range	Yes	12	12	85.7
2020-12-09 11:35:01	2020-12-09 12:26:30	100	3089	True	2020-12-09 12:26:31	anonymous	EN	I consent to participate in this training program	Clinical practice	Academic setting (e.g., university, college, teaching hospital)	Psychologist	PsyD	No	No	No	31	Female	Interracial	Not Hispanic or Latino	Yes	False	Attenuated psychosis range	Normal range	Fully psychotic range	Attenuated psychosis range	Fully psychotic range	"Could you give me an example?"	Attenuated psychosis range	Attenuated psychosis range	Attenuated psychosis range	APS symptoms Better Accounted for by Major Depression Diagnosis	Normal range	Frankly psychotic disorder	Normal range	Yes	11	11	78.6
2020-12-09 12:26:50	2020-12-09 12:33:22	100	391	True	2020-12-09 12:33:22	anonymous	EN	I consent to participate in this training program	Clinical practice	Academic setting (e.g., university, college, teaching hospital)	Psychologist	PsyD	Yes	No	Yes	31	Female	Interracial	Not Hispanic or Latino		False	Attenuated psychosis range	Normal range	Fully psychotic range	Attenuated psychosis range	Fully psychotic range	"Could you give me an example?"	Fully psychotic range	Normal range	Attenuated psychosis range	Comorbid APS and Major Depression	Normal range	Frankly psychotic disorder	Normal range	Yes	14	14	100
2020-12-10 11:51:29	2020-12-10 12:00:37	100	547	True	2020-12-10 12:00:37	anonymous	EN	I consent to participate in this training program	Clinical practice	Community-based setting (e.g., community mental health center)	Social Worker	MSW	Yes	Yes	No	41	Female	White	Not Hispanic or Latino	Yes	False	Attenuated psychosis range	Normal range	Fully psychotic range	Attenuated psychosis range	Fully psychotic range	"Could you give me an example?"	Fully psychotic range	Attenuated psychosis range	Attenuated psychosis range	Comorbid APS and Major Depression	Normal range	Frankly psychotic disorder	Normal range	Yes	13	13	92.9
2020-12-04 10:03:05	2020-12-04 10:39:56	42	2211	False	2020-12-11 10:40:00	anonymous	EN	I consent to participate in this training program	Both clinical practice and research	Community-based setting (e.g., community mental health center)	Other Mental Health Professional	MA	Yes	Yes	No	33	Female	White	Not Hispanic or Latino																	0
2020-12-16 16:45:45	2020-12-16 17:26:56	100	2470	True	2020-12-16 17:26:56	anonymous	EN	I consent to participate in this training program	Research	Academic setting (e.g., university, college, teaching hospital)	Researcher	BA or BS	Yes	No	No	22	Female	White	Hispanic or Latino	Yes	False	Attenuated psychosis range	Normal range	Fully psychotic range	Attenuated psychosis range	Fully psychotic range	"Could you give me an example?"	Fully psychotic range	Attenuated psychosis range	Attenuated psychosis range	APS symptoms Better Accounted for by Major Depression Diagnosis	Normal range	Frankly psychotic disorder	Normal range	Yes	12	12	85.7
2020-12-08 11:01:21	2020-12-11 14:18:33	64	271032	False	2020-12-18 14:18:44	anonymous	EN	I consent to participate in this training program	Clinical practice	Academic setting (e.g., university, college, teaching hospital)	Psychiatrist	MD and PhD	Yes	No	No	38	Male	Asian or Asian American	Not Hispanic or Latino	Yes	False	Attenuated psychosis range	Normal range													3
2020-12-22 12:18:10	2020-12-22 13:55:38	100	5847	True	2020-12-22 13:55:38	anonymous	EN	I consent to participate in this training program	Research	Academic setting (e.g., university, college, teaching hospital)	Researcher	BA or BS	Yes	No	No	28	Female	White	Hispanic or Latino	Yes	False	Attenuated psychosis range	Normal range	Fully psychotic range	Fully psychotic range	Fully psychotic range	"Could you give me an example?"	Fully psychotic range	Normal range	Attenuated psychosis range	APS symptoms Better Accounted for by Major Depression Diagnosis	Normal range	Frankly psychotic disorder	Normal range	Yes	12	12	85.7
2020-12-21 19:42:52	2020-12-21 19:52:10	24	558	False	2020-12-28 19:52:22	anonymous	EN	I consent to participate in this training program	Clinical practice	Community-based setting (e.g., community mental health center)	Other Mental Health Professional	Other masters degree	No	No	No	54	Female	White	Not Hispanic or Latino																	0
2021-01-04 13:30:56	2021-01-04 14:21:00	100	3004	True	2021-01-04 14:21:01	anonymous	EN	I consent to participate in this training program	Clinical practice	Community-based setting (e.g., community mental health center)	Other Mental Health Professional	MA	No	Yes	No	45	Female	Black or African American	Hispanic or Latino	Yes	False	Attenuated psychosis range	Attenuated psychosis range	Fully psychotic range	Attenuated psychosis range	Fully psychotic range	"Could you give me an example?"	Fully psychotic range	Normal range	Attenuated psychosis range	Comorbid APS and Major Depression	Normal range	Frankly psychotic disorder	Normal range	Yes	13	13	92.9
2021-01-04 14:58:11	2021-01-04 16:48:18	100	6606	True	2021-01-04 16:48:18	anonymous	EN	I consent to participate in this training program	Research	Academic setting (e.g., university, college, teaching hospital)	Researcher	BA or BS	No	No	No	23	Female	Black or African American	Not Hispanic or Latino	Yes	False	Attenuated psychosis range	Normal range	Fully psychotic range	Attenuated psychosis range	Fully psychotic range	"Could you give me an example?"	Fully psychotic range	Normal range	Attenuated psychosis range	APS symptoms Better Accounted for by Major Depression Diagnosis	Normal range	Frankly psychotic disorder	Normal range	Yes	13	13	92.9
2021-01-07 11:03:11	2021-01-07 11:24:13	100	1262	True	2021-01-07 11:24:14	anonymous	EN	I consent to participate in this training program	Research	Community-based setting (e.g., community mental health center)	Researcher	PhD	Yes	No	No	60	Female	White	Not Hispanic or Latino	Yes	False	Attenuated psychosis range	Normal range	Fully psychotic range	Attenuated psychosis range	Fully psychotic range	"Could you give me an example?"	Attenuated psychosis range	Attenuated psychosis range	Attenuated psychosis range	APS symptoms Better Accounted for by Major Depression Diagnosis	Normal range	Frankly psychotic disorder	Normal range	No	11	11	78.6
2021-01-12 13:34:33	2021-01-12 15:19:32	98	6298	False	2021-01-19 15:19:33	anonymous	EN	I consent to participate in this training program	Both clinical practice and research	Academic setting (e.g., university, college, teaching hospital)	Psychologist	PsyD	Yes	Yes	No	36	Female	White	Not Hispanic or Latino	Yes	False	Attenuated psychosis range	Normal range	Fully psychotic range	Attenuated psychosis range	Fully psychotic range	"Could you give me an example?"	Fully psychotic range	Attenuated psychosis range	Attenuated psychosis range	Comorbid APS and Major Depression	Normal range	Frankly psychotic disorder	Normal range	Yes	13	13	92.9
2021-01-19 14:23:35	2021-01-19 15:28:59	100	3924	True	2021-01-19 15:29:00	anonymous	EN	I consent to participate in this training program	Research	Academic setting (e.g., university, college, teaching hospital)	Researcher	BA or BS	Yes	No	No	29	Female	White	Hispanic or Latino	Yes	False	Attenuated psychosis range	Normal range	Fully psychotic range	Attenuated psychosis range	Fully psychotic range	"Could you give me an example?"	Fully psychotic range	Fully psychotic range	Attenuated psychosis range	Comorbid APS and Major Depression	Normal range	Frankly psychotic disorder	Normal range	Yes	13	13	92.9
2021-01-19 17:08:58	2021-01-19 18:41:10	100	5531	True	2021-01-19 18:41:11	anonymous	EN	I consent to participate in this training program	Clinical practice	Community-based setting (e.g., community mental health center)	Other Mental Health Professional	Other doctoral degree	Yes	Yes	No	72	Female	White	Hispanic or Latino	Yes	False	Attenuated psychosis range	Attenuated psychosis range	Fully psychotic range	Attenuated psychosis range	Fully psychotic range	"Could you give me an example?"	Fully psychotic range	Attenuated psychosis range	Attenuated psychosis range	Comorbid APS and Major Depression	Normal range	Frankly psychotic disorder	Normal range	Yes	12	12	85.7
2021-01-27 16:52:06	2021-01-27 17:09:35	100	1049	True	2021-01-27 17:09:36	anonymous	EN	I consent to participate in this training program	Both clinical practice and research	Academic setting (e.g., university, college, teaching hospital)	Other Mental Health Professional	PhD	Yes	Yes	No	48	Female	White	Not Hispanic or Latino	Yes	False	Attenuated psychosis range	Normal range	Fully psychotic range	Attenuated psychosis range	Fully psychotic range	"Could you give me an example?"	Attenuated psychosis range	Fully psychotic range	Attenuated psychosis range	Comorbid APS and Major Depression	Normal range	Frankly psychotic disorder	Normal range	Yes	12	12	85.7
2021-02-04 13:52:50	2021-02-04 14:42:50	100	2999	True	2021-02-04 14:42:50	anonymous	EN	I consent to participate in this training program	Clinical practice	Community-based setting (e.g., community mental health center)	Social Worker	MSW	Yes	Yes	No	39	Female	Asian or Asian American	Not Hispanic or Latino	Yes	False	Attenuated psychosis range	Normal range	Fully psychotic range	Fully psychotic range	Fully psychotic range	"Could you give me an example?"	Fully psychotic range	Attenuated psychosis range	Attenuated psychosis range	APS symptoms Better Accounted for by Major Depression Diagnosis	Normal range	Frankly psychotic disorder	Normal range	Yes	11	11	78.6
2021-02-08 14:35:05	2021-02-08 17:36:25	100	10880	True	2021-02-08 17:36:26	anonymous	EN	I consent to participate in this training program	Clinical practice	Academic setting (e.g., university, college, teaching hospital)	Psychologist	PhD	Yes	No	No	47	Female	White	Not Hispanic or Latino	Yes	False	Attenuated psychosis range	Normal range	Fully psychotic range	Attenuated psychosis range	Fully psychotic range	"Could you give me an example?"	Fully psychotic range	Normal range	Attenuated psychosis range	Comorbid APS and Major Depression	Normal range	Frankly psychotic disorder	Normal range	Yes	14	14	100
2021-02-08 16:41:51	2021-02-08 18:14:34	100	5562	True	2021-02-08 18:14:35	anonymous	EN	I consent to participate in this training program	Clinical practice	Community-based setting (e.g., community mental health center)	Social Worker	MSW	Yes	Yes	No	29	Male	White	Not Hispanic or Latino	Yes	False	Attenuated psychosis range	Attenuated psychosis range	Fully psychotic range	Fully psychotic range	Fully psychotic range	"Could you give me an example?"	Fully psychotic range	Attenuated psychosis range	Attenuated psychosis range	Comorbid APS and Major Depression	Normal range	Frankly psychotic disorder	Normal range	Yes	11	11	78.6
2021-02-11 16:54:25	2021-02-11 16:56:17	29	112	False	2021-02-18 16:56:19	anonymous	EN	I consent to participate in this training program	Clinical practice	Academic setting (e.g., university, college, teaching hospital)	Psychiatrist	MD and PhD	No	No	No	40	Female	White	Not Hispanic or Latino																	0
2021-02-18 12:15:39	2021-02-18 17:34:30	100	19130	True	2021-02-18 17:34:31	anonymous	EN	I consent to participate in this training program	Clinical practice	Community-based setting (e.g., community mental health center)	Other Mental Health Professional	MA	Yes	Yes	No	44	Female	White	Not Hispanic or Latino	Yes	False	Attenuated psychosis range	Normal range	Fully psychotic range	Attenuated psychosis range	Fully psychotic range	"Could you give me an example?"	Fully psychotic range	Normal range	Attenuated psychosis range	Comorbid APS and Major Depression	Normal range	Frankly psychotic disorder	Normal range	Yes	14	14	100
2021-02-19 17:15:57	2021-02-19 18:21:26	100	3928	True	2021-02-19 18:21:26	anonymous	EN	I consent to participate in this training program	Clinical practice	Community-based setting (e.g., community mental health center)	Other Mental Health Professional	MA	Yes	No	Yes	60	Male	White	Not Hispanic or Latino	Yes	False	Attenuated psychosis range	Normal range	Fully psychotic range	Attenuated psychosis range	Attenuated psychosis range	"Could you give me an example?"	Fully psychotic range	Normal range	Normal range	APS symptoms Better Accounted for by Major Depression Diagnosis	Normal range	Frankly psychotic disorder	Normal range	No	11	11	78.6
2021-02-23 23:25:51	2021-02-23 23:29:21	100	209	True	2021-02-23 23:29:21	anonymous	EN	I consent to participate in this training program	Both clinical practice and research	Community-based setting (e.g., community mental health center)	Other Mental Health Professional	MA	Yes	Yes	Yes	60	Male	White	Not Hispanic or Latino	No																0
2021-02-24 20:54:16	2021-02-25 13:33:19	100	59943	True	2021-02-25 13:33:20	anonymous	EN	I consent to participate in this training program	Clinical practice	Community-based setting (e.g., community mental health center)	Psychologist	PsyD	Yes	No	No	27	Female	White	Not Hispanic or Latino	Yes	False	Attenuated psychosis range	Normal range	Fully psychotic range	Attenuated psychosis range	Fully psychotic range	"Could you give me an example?"	Fully psychotic range	Normal range	Attenuated psychosis range	APS symptoms Better Accounted for by Major Depression Diagnosis	Normal range	Frankly psychotic disorder	Fully psychotic range	Yes	12	12	85.7
2021-02-26 11:53:09	2021-02-26 16:35:16	100	16926	True	2021-02-26 16:35:16	anonymous	EN	I consent to participate in this training program	Clinical practice	Community-based setting (e.g., community mental health center)	Other Mental Health Professional	Other masters degree	No	No	No	55	Female	White	Not Hispanic or Latino	Yes	False	Attenuated psychosis range	Normal range	Fully psychotic range	Attenuated psychosis range	Fully psychotic range	"Could you give me an example?"	Fully psychotic range	Normal range	Attenuated psychosis range	APS symptoms Better Accounted for by Major Depression Diagnosis	Normal range		Normal range	Yes	12	12	85.7
2021-02-26 18:12:11	2021-03-01 12:13:29	100	237677	True	2021-03-01 12:13:30	anonymous	EN	I consent to participate in this training program	Clinical practice	Community-based setting (e.g., community mental health center)	Other Mental Health Professional	MA	No	No	No	37	Female	White	Not Hispanic or Latino	Yes	False	Attenuated psychosis range	Attenuated psychosis range	Fully psychotic range	Attenuated psychosis range	Fully psychotic range	"Could you give me an example?"	Attenuated psychosis range	Normal range	Attenuated psychosis range	APS symptoms Better Accounted for by Major Depression Diagnosis	Normal range	Frankly psychotic disorder	Normal range	No	11	11	78.6
2021-03-01 12:15:31	2021-03-01 14:22:25	100	7614	True	2021-03-01 14:22:26	anonymous	EN	I consent to participate in this training program	Clinical practice	Community-based setting (e.g., community mental health center)	Other Mental Health Professional	MA	No	No	Yes	37	Female	White	Not Hispanic or Latino	Yes	False	Attenuated psychosis range	Normal range	Fully psychotic range	Attenuated psychosis range	Fully psychotic range	"Could you give me an example?"	Attenuated psychosis range	Normal range	Attenuated psychosis range	Comorbid APS and Major Depression	Normal range	Frankly psychotic disorder	Normal range	Yes	13	13	92.9
2021-03-01 20:30:37	2021-03-01 20:42:52	100	734	True	2021-03-01 20:42:52	anonymous	EN	I consent to participate in this training program	Clinical practice	Community-based setting (e.g., community mental health center)	Occupational Therapist	Other doctoral degree	Yes	Yes	No	29	Female	White	Not Hispanic or Latino	Yes	False	Attenuated psychosis range	Normal range	Fully psychotic range	Attenuated psychosis range	Fully psychotic range	"Could you give me an example?"	Fully psychotic range	Fully psychotic range	Attenuated psychosis range	Comorbid APS and Major Depression	Normal range	Frankly psychotic disorder	Normal range	Yes	13	13	92.9
2021-02-25 08:49:30	2021-02-25 08:49:58	5	27	False	2021-03-04 08:49:58	anonymous	EN	I consent to participate in this training program																												0
2021-03-04 12:26:13	2021-03-04 12:45:09	100	1136	True	2021-03-04 12:45:10	anonymous	EN	I consent to participate in this training program	Clinical practice	Community-based setting (e.g., community mental health center)	Social Worker	MSW	No	Yes	No	53	Female	White	Not Hispanic or Latino	Yes	False	Attenuated psychosis range	Normal range	Fully psychotic range	Fully psychotic range	Fully psychotic range	"Could you give me an example?"	Attenuated psychosis range	Attenuated psychosis range	Normal range	Comorbid APS and Major Depression	Normal range	Frankly psychotic disorder	Normal range	No	10	10	71.4
2021-03-04 12:45:55	2021-03-04 12:55:19	100	563	True	2021-03-04 12:55:19	anonymous	EN	I consent to participate in this training program	Clinical practice	Community-based setting (e.g., community mental health center)	Social Worker	MSW	No	Yes	No	53	Female	White	Not Hispanic or Latino	Yes	False	Attenuated psychosis range	Normal range	Fully psychotic range	Fully psychotic range	Fully psychotic range	"Could you give me an example?"	Fully psychotic range	Normal range	Attenuated psychosis range	Comorbid APS and Major Depression	Normal range	Frankly psychotic disorder	Normal range	Yes	13	13	92.9
2021-03-08 09:26:57	2021-03-09 13:57:47	100	102649	True	2021-03-09 13:57:48	anonymous	EN	I consent to participate in this training program	Clinical practice	Academic setting (e.g., university, college, teaching hospital)	Psychiatrist	MD	Yes	Yes	No	28	Male	White	Not Hispanic or Latino	Yes	False	Attenuated psychosis range	Normal range	Fully psychotic range	Fully psychotic range	Fully psychotic range	"Could you give me an example?"	Fully psychotic range	Attenuated psychosis range	Fully psychotic range	Comorbid APS and Major Depression	Normal range	Frankly psychotic disorder	Attenuated psychosis range	No	10	10	71.4
2021-03-09 13:57:52	2021-03-09 14:04:04	100	371	True	2021-03-09 14:04:04	anonymous	EN	I consent to participate in this training program	Clinical practice	Academic setting (e.g., university, college, teaching hospital)	Psychiatrist	MD	No	No	No	28	Male	White	Not Hispanic or Latino	Yes	False	Attenuated psychosis range	Normal range	Fully psychotic range	Fully psychotic range	Fully psychotic range	"Could you give me an example?"	Fully psychotic range	Normal range	Attenuated psychosis range	Comorbid APS and Major Depression	Normal range	Frankly psychotic disorder	Normal range	Yes	13	13	92.9
2021-03-11 15:45:47	2021-03-11 16:43:37	100	3469	True	2021-03-11 16:43:38	anonymous	EN	I consent to participate in this training program	Clinical practice	Community-based setting (e.g., community mental health center)	Other Mental Health Professional	Other masters degree	No	No	No	46	Female	White	Not Hispanic or Latino	Yes	False	Attenuated psychosis range	Normal range	Fully psychotic range	Attenuated psychosis range	Fully psychotic range	"Could you give me an example?"	Fully psychotic range	Normal range	Attenuated psychosis range	Comorbid APS and Major Depression	Normal range	Frankly psychotic disorder	Normal range	Yes	14	14	100
2021-03-09 18:47:08	2021-03-12 15:43:17	100	248169	True	2021-03-12 15:43:17	anonymous	EN	I consent to participate in this training program	Clinical practice	Community-based setting (e.g., community mental health center)	Psychiatrist	MD and PhD	No	No	No	49	Female	White	Not Hispanic or Latino	Yes	False	Attenuated psychosis range	Normal range	Fully psychotic range	Attenuated psychosis range	Fully psychotic range	"Could you give me an example?"	Fully psychotic range	Normal range	Normal range	Comorbid APS and Major Depression	Normal range	Frankly psychotic disorder	Normal range	Yes	13	13	92.9
2021-03-08 08:54:50	2021-03-08 08:55:09	5	18	False	2021-03-15 09:55:10	anonymous	EN	I consent to participate in this training program																												0
2021-03-09 11:03:23	2021-03-09 11:47:40	82	2656	False	2021-03-16 13:05:34	anonymous	EN	I consent to participate in this training program	Clinical practice	Academic setting (e.g., university, college, teaching hospital)	Non-Mental Health Professional	None	No	No	No	36	Female	White	Not Hispanic or Latino	Yes	True	Attenuated psychosis range	Normal range	Fully psychotic range	Attenuated psychosis range	Fully psychotic range	"Could you give me an example?"	Attenuated psychosis range	Attenuated psychosis range							6
2021-03-15 14:18:36	2021-03-20 13:50:04	100	430287	True	2021-03-20 13:50:05	anonymous	EN	I consent to participate in this training program	Both clinical practice and research	Community-based setting (e.g., community mental health center)	Social Worker	MSW	No	No	No	32	Female	White	Not Hispanic or Latino	Yes	False	Attenuated psychosis range	Normal range	Fully psychotic range	Attenuated psychosis range	Fully psychotic range	"Could you give me an example?"	Attenuated psychosis range	Fully psychotic range	Attenuated psychosis range	Comorbid APS and Major Depression	Attenuated psychosis range	Frankly psychotic disorder	Attenuated psychosis range	Yes	10	10	71.4
2021-03-24 14:21:28	2021-03-24 14:40:08	100	1120	True	2021-03-24 14:40:09	anonymous	EN	I consent to participate in this training program	Both clinical practice and research	Academic setting (e.g., university, college, teaching hospital)	Psychiatrist	MD	No	No	No	40	Female	White	Not Hispanic or Latino	Yes	False	Attenuated psychosis range	Attenuated psychosis range	Fully psychotic range	Attenuated psychosis range	Fully psychotic range	"Could you give me an example?"	Attenuated psychosis range	Normal range	Attenuated psychosis range	Comorbid APS and Major Depression	Normal range	Frankly psychotic disorder	Normal range	Yes	12	12	85.7
2021-03-17 10:53:57	2021-03-17 17:04:16	11	22218	False	2021-03-24 17:04:18	anonymous	EN	I consent to participate in this training program	Both clinical practice and research	Academic setting (e.g., university, college, teaching hospital)	Researcher	BA or BS																								0
2021-03-26 10:07:40	2021-03-26 10:58:38	100	3057	True	2021-03-26 10:58:39	anonymous	EN	I consent to participate in this training program	Clinical practice	Community-based setting (e.g., community mental health center)	Other Mental Health Professional	Other masters degree	Yes	No	No	52	Male	White	Not Hispanic or Latino	Yes	True	Attenuated psychosis range	Normal range	Fully psychotic range	Attenuated psychosis range	Fully psychotic range	"Could you give me an example?"	Fully psychotic range	Attenuated psychosis range	Attenuated psychosis range	APS symptoms Better Accounted for by Major Depression Diagnosis	Normal range	Frankly psychotic disorder	Normal range	Yes	11	11	78.6
2021-03-29 12:32:12	2021-03-29 14:29:44	100	7052	True	2021-03-29 14:29:45	anonymous	EN	I consent to participate in this training program	Clinical practice	Community-based setting (e.g., community mental health center)	Social Worker	MSW	No	Yes	No	48	Female	Black or African American	Not Hispanic or Latino	Yes	False	Attenuated psychosis range	Normal range	Fully psychotic range	Attenuated psychosis range	Fully psychotic range	"Could you give me an example?"	Attenuated psychosis range	Normal range	Attenuated psychosis range	Comorbid APS and Major Depression	Attenuated psychosis range	Frankly psychotic disorder	Normal range	Yes	12	12	85.7
2021-03-29 11:02:47	2021-03-29 17:55:37	100	24770	True	2021-03-29 17:55:38	anonymous	EN	I consent to participate in this training program	Clinical practice	Community-based setting (e.g., community mental health center)	Psychologist	PhD	No	No	No	54	Female	White	Not Hispanic or Latino	Yes	False	Attenuated psychosis range	Normal range	Fully psychotic range	Attenuated psychosis range	Fully psychotic range	"Could you give me an example?"	Fully psychotic range	Normal range	Attenuated psychosis range	Comorbid APS and Major Depression	Normal range	Frankly psychotic disorder	Normal range	Yes	14	14	100
2021-03-30 11:54:04	2021-03-30 15:35:34	100	13289	True	2021-03-30 15:35:35	anonymous	EN	I consent to participate in this training program	Both clinical practice and research	Community-based setting (e.g., community mental health center)	Other Mental Health Professional	MA	No	No	No	50	Female	Black or African American	Not Hispanic or Latino	Yes	True	Attenuated psychosis range	Normal range	Fully psychotic range	Attenuated psychosis range	Fully psychotic range	"Could you give me an example?"	Attenuated psychosis range	Normal range	Attenuated psychosis range	Comorbid APS and Major Depression	Attenuated psychosis range	DSM-5 Attenuated Psychosis Syndrome	Normal range	Yes	10	10	71.4
2021-03-31 10:01:58	2021-03-31 11:22:47	100	4848	True	2021-03-31 11:22:48	anonymous	EN	I consent to participate in this training program	Clinical practice	Community-based setting (e.g., community mental health center)	Other Mental Health Professional	MA	No	No	No	50	Female	Black or African American	Not Hispanic or Latino	Yes	False	Attenuated psychosis range	Normal range	Fully psychotic range	Attenuated psychosis range	Fully psychotic range	"Could you give me an example?"	Fully psychotic range	Normal range	Fully psychotic range	APS symptoms Better Accounted for by Major Depression Diagnosis	Normal range	DSM-5 Attenuated Psychosis Syndrome	Normal range	Yes	11	11	78.6
2021-03-30 17:32:14	2021-03-31 13:56:51	100	73477	True	2021-03-31 13:56:52	anonymous	EN	I consent to participate in this training program	Clinical practice	Community-based setting (e.g., community mental health center)	Psychologist	PhD	Yes	Yes	No	46	Female	White	Not Hispanic or Latino		False	Attenuated psychosis range	Normal range	Fully psychotic range	Attenuated psychosis range	Fully psychotic range	"Could you give me an example?"	Attenuated psychosis range	Attenuated psychosis range	Attenuated psychosis range	Comorbid APS and Major Depression	Normal range	Frankly psychotic disorder	Normal range	No	12	12	85.7
2021-03-25 19:37:00	2021-03-26 14:34:13	50	68233	False	2021-04-02 14:34:16	anonymous	EN	I consent to participate in this training program	Both clinical practice and research	Community-based setting (e.g., community mental health center)	Other Mental Health Professional	None	No	No	No	54	Female	White	Not Hispanic or Latino																	0
2021-04-03 11:13:31	2021-04-03 11:33:19	100	1188	True	2021-04-03 11:33:20	anonymous	EN	I consent to participate in this training program	Both clinical practice and research	Community-based setting (e.g., community mental health center)	Psychologist	Other masters degree	No	Yes	No	27	Female	White	Not Hispanic or Latino	Yes	False	Attenuated psychosis range	Normal range	Fully psychotic range	Attenuated psychosis range	Fully psychotic range	"Could you give me an example?"	Fully psychotic range	Attenuated psychosis range	Attenuated psychosis range	Comorbid APS and Major Depression	Normal range	Frankly psychotic disorder	Normal range	Yes	13	13	92.9
2021-04-06 04:45:59	2021-04-06 05:10:41	100	1482	True	2021-04-06 05:10:42	anonymous	EN	I consent to participate in this training program	Clinical practice	Community-based setting (e.g., community mental health center)	Psychiatrist	MD	Yes	Yes	Yes	28	Male	White	Not Hispanic or Latino	Yes	False	Attenuated psychosis range	Normal range	Fully psychotic range	Attenuated psychosis range	Fully psychotic range	"Could you give me an example?"	Attenuated psychosis range	Normal range	Attenuated psychosis range	APS symptoms Better Accounted for by Major Depression Diagnosis	Attenuated psychosis range	Frankly psychotic disorder	Normal range	No	11	11	78.6
2021-04-06 14:38:03	2021-04-06 15:08:52	100	1848	True	2021-04-06 15:08:53	anonymous	EN	I consent to participate in this training program	Clinical practice	Community-based setting (e.g., community mental health center)	Social Worker	MSW	Yes	No	No	36	Female	White	Not Hispanic or Latino	Yes	False	Attenuated psychosis range	Normal range	Fully psychotic range	Attenuated psychosis range	Fully psychotic range	"Could you give me an example?"	Fully psychotic range	Normal range	Attenuated psychosis range	Comorbid APS and Major Depression	Normal range	Frankly psychotic disorder	Normal range	Yes	14	14	100
2021-04-09 14:22:58	2021-04-09 14:35:41	100	762	True	2021-04-09 14:35:42	anonymous	EN	I consent to participate in this training program	Clinical practice	Community-based setting (e.g., community mental health center)	Other Mental Health Professional	MA	No	No	No	44	Male	White	Not Hispanic or Latino	Yes	False	Attenuated psychosis range	Fully psychotic range	Fully psychotic range	Fully psychotic range	Fully psychotic range	"Could you give me an example?"	Fully psychotic range	Attenuated psychosis range	Normal range	Comorbid APS and Major Depression	Normal range	Frankly psychotic disorder	Normal range	Yes	10	10	71.4
2021-04-02 15:45:55	2021-04-09 15:06:46	100	602450	True	2021-04-09 15:06:47	anonymous	EN	I consent to participate in this training program	Clinical practice	Academic setting (e.g., university, college, teaching hospital)	Psychiatrist	MD	No	No	No	34	Female	White	Not Hispanic or Latino	Yes	False	Attenuated psychosis range	Normal range	Fully psychotic range	Attenuated psychosis range	Fully psychotic range	"Could you give me an example?"	Fully psychotic range	Attenuated psychosis range	Attenuated psychosis range	Comorbid APS and Major Depression	Normal range	Frankly psychotic disorder	Normal range	Yes	13	13	92.9
2021-04-02 15:26:22	2021-04-03 11:13:21	12	71219	False	2021-04-10 11:13:23	anonymous	EN	I consent to participate in this training program	Both clinical practice and research	Community-based setting (e.g., community mental health center)	Other Mental Health Professional	Other masters degree	Yes																							0
2021-04-15 19:04:36	2021-04-15 19:21:49	100	1033	True	2021-04-15 19:21:50	anonymous	EN	I consent to participate in this training program	Clinical practice	Community-based setting (e.g., community mental health center)	Psychologist	PsyD	Yes	No	No	36	Female	White	Not Hispanic or Latino	Yes	False	Attenuated psychosis range	Normal range	Fully psychotic range	Fully psychotic range	Fully psychotic range	"Could you give me an example?"	Attenuated psychosis range	Normal range	Attenuated psychosis range	APS symptoms Better Accounted for by Major Depression Diagnosis	Normal range	Frankly psychotic disorder	Normal range	Yes	11	11	78.6
2021-04-26 18:29:30	2021-04-26 19:22:59	100	3209	True	2021-04-26 19:23:00	anonymous	EN	I consent to participate in this training program	Clinical practice	Community-based setting (e.g., community mental health center)	Other Mental Health Professional	Other masters degree	Yes	Yes	No	25	Female	White	Not Hispanic or Latino	Yes	False	Attenuated psychosis range	Normal range	Fully psychotic range	Fully psychotic range	Fully psychotic range	"Could you give me an example?"	Fully psychotic range	Attenuated psychosis range	Attenuated psychosis range	Comorbid APS and Major Depression	Normal range	Frankly psychotic disorder	Normal range	Yes	12	12	85.7
